# Supplementary material for: Establishing a consensus for the hallmarks of cancer based on gene ontology and pathway annotations
Source: BMC Bioinformatics. 2021 Apr 6;22:178. doi: 10.1186/s12859-021-04105-8 (PMC8025515; doi:10.1186/s12859-021-04105-8)
Supplement: Supplementary file 3 — Additional file 3. Jaccard Index of prognostic-hallmark gene groups. Jaccard index score of the set of prognostic-hallmark genes annotated to the same cancer groups when applying paired mapping schemes. [file 12859_2021_4105_MOESM3_ESM.csv]

	score	score	score	score	score	score
schemes	GO1_GO2	GO1_GO3	GO1_GO4	GO2_GO3	GO2_GO4	GO3_GO4
cancer_combo	0	0	0	0	0	0
BRCA_CMM	0.714285714	1	0	0.714285714	0	0
BRCA_CMM_ENAC	0.833333333	1	0	0.833333333	0	0
BRCA_CMM_HNSCC	0	1	0	0	0	0
BRCA_CRC	0.764705882	0.875	0.333333333	0.666666667	0.333333333	0.333333333
BRCA_CRC_RCC	0.714285714	1	0	0.714285714	0	0
BRCA_CXSCC	0.722222222	0.909090909	0.375	0.742857143	0.3125	0.34375
BRCA_CXSCC_CMM	1	1	0	1	0	0
BRCA_CXSCC_ENAC	0.75	0.916666667	0	0.666666667	0	0
BRCA_CXSCC_HNSCC	0.866666667	1	0	0.866666667	0	0
BRCA_CXSCC_HNSCC_ENAC	0.857142857	1	0	0.857142857	0	0
BRCA_CXSCC_RCC	0.714285714	1	0	0.714285714	0	0
BRCA_CXSCC_RCC_ENAC	0.666666667	1	0	0.666666667	0	0
BRCA_CXSCC_RCC_HNSCC	0.909090909	1	0	0.909090909	0	0
BRCA_CXSCC_RCC_HNSCC_ENAC	0.857142857	1	0	0.857142857	0	0
BRCA_ENAC	0.666666667	0.76744186	0.275	0.625	0.261904762	0.324324324
BRCA_HCC	0.62	0.818181818	0.452380952	0.571428571	0.380952381	0.461538462
BRCA_HCC_ENAC	0.666666667	0	0	0	0	0
BRCA_HCC_HNSCC	0.625	0.714285714	0	0.375	0	0
BRCA_HCC_PAAC	0.714285714	1	0	0.714285714	0	0
BRCA_HCC_RCC	0.619047619	0.736842105	0.388888889	0.476190476	0.4375	0.466666667
BRCA_HNSCC	0.738095238	0.875	0.184210526	0.674418605	0.166666667	0.189189189
BRCA_HNSCC_ENAC	0.642857143	0.785714286	0	0.571428571	0	0
BRCA_NSCLC	0.75	0.916666667	0	0.666666667	0	0
BRCA_OVAC	0.416666667	1	0	0.416666667	0	0
BRCA_PAAC	0.558823529	0.806451613	0.384615385	0.540540541	0.321428571	0.333333333
BRCA_RCC	0.64516129	0.870503597	0.242424242	0.640522876	0.24	0.25
BRCA_RCC_CMM	1	1	0	1	0	0
BRCA_RCC_ENAC	0.72	0.869565217	0.217391304	0.6	0.19047619	0.25
BRCA_RCC_HNSCC	0.8	0.913043478	0	0.72	0	0
BRCA_RCC_HNSCC_ENAC	0.727272727	0.909090909	0	0.636363636	0	0
BRCA_RCC_OVAC	0.5	1	0	0.5	0	0
BRCA_RCC_PAAC	0.45	0.866666667	0.461538462	0.476190476	0.294117647	0.4
BRCA_RCC_STAC	1	0	0	0	0	0
BRCA_RCC_UC	0.533333333	0.923076923	0	0.466666667	0	0
BRCA_STAC	0.888888889	0.875	0	0.777777778	0	0
BRCA_THYCA	0.636363636	0.8	0	0.818181818	0	0
BRCA_UC	0.580645161	0.8	0	0.441176471	0	0
BRCA_UC_ENAC	0.625	0.625	0	0.25	0	0
CMM_ENAC	0.793103448	0.928571429	0.392857143	0.785714286	0.4	0.423076923
CMM_HNSCC	0.823529412	1	0	0.823529412	0	0
CMM_HNSCC_ENAC	1	1	0	1	0	0
CMM_PAAC	0.7	0.95	0.238095238	0.736842105	0.333333333	0.25
CMM_PAAC_ENAC	0.833333333	1	0	0.833333333	0	0
CMM_THYCA	0.833333333	1	0	0.833333333	0	0
CRC_CMM	0.833333333	0	0	0	0	0
CRC_ENAC	0.615384615	0.727272727	0.21875	0.6	0.225806452	0.28
CRC_GBM	0.615384615	1	0.6	0.615384615	0.545454545	0.6
CRC_HCC	0.675675676	0.776119403	0.40625	0.56	0.375	0.431034483
CRC_HCC_ENAC	0.666666667	1	0	0.666666667	0	0
CRC_HCC_PAAC	0.636363636	0.777777778	0	0.636363636	0	0
CRC_HCC_RCC	0.697674419	0.820512821	0.432432432	0.590909091	0.444444444	0.428571429
CRC_HCC_RCC_PAAC	0.571428571	1	0	0.571428571	0	0
CRC_HNSCC	0.695652174	0.75	0.333333333	0.652173913	0.285714286	0.352941176
CRC_NSCLC	0.75	0.863636364	0.409090909	0.695652174	0.45	0.473684211
CRC_NSCLC_HCC	0.75	0.714285714	0	0.5	0	0
CRC_NSCLC_HNSCC	0.833333333	1	0	0.833333333	0	0
CRC_NSCLC_RCC	0.769230769	0.909090909	0.454545455	0.692307692	0.416666667	0.5
CRC_NSCLC_RCC_HNSCC	0.833333333	1	0	0.833333333	0	0
CRC_OVAC	0.875	0.9375	0.375	0.8125	0.428571429	0.4
CRC_PAAC	0.591836735	0.790697674	0.333333333	0.638297872	0.3	0.342105263
CRC_PAAC_HNSCC	0	0	0	0.666666667	0	0
CRC_RCC	0.705521472	0.818791946	0.323943662	0.658385093	0.333333333	0.330827068
CRC_RCC_ENAC	0.611111111	0.866666667	0	0.6875	0	0
CRC_RCC_HNSCC	0.625	0.833333333	0	0.625	0	0
CRC_RCC_OVAC	0.833333333	1	0	0.833333333	0	0
CRC_RCC_PAAC	0.608695652	0.842105263	0.277777778	0.714285714	0.263157895	0.294117647
CRC_RCC_UC	0.666666667	0.777777778	0	0.538461538	0	0
CRC_STAC	0.714285714	1	0	0.714285714	0	0
CRC_THYCA	0.666666667	0.777777778	0	0.625	0	0
CRC_UC	0.730769231	0.782608696	0.238095238	0.571428571	0.208333333	0.25
CRC_UC_ENAC	1	0	0	0	0	0
CXSCC_CMM	0.928571429	1	0	0.928571429	0	0
CXSCC_CMM_ENAC	1	1	0	1	0	0
CXSCC_CMM_HNSCC	0.875	1	0	0.875	0	0
CXSCC_CMM_HNSCC_ENAC	1	1	0	1	0	0
CXSCC_CRC	0.647058824	0.75	0.357142857	0.555555556	0.357142857	0.357142857
CXSCC_CRC_HCC	0	0	0	0.666666667	0	0
CXSCC_CRC_RCC	0.7	0.7	0	0.636363636	0	0
CXSCC_ENAC	0.731343284	0.870967742	0.35483871	0.6875	0.357142857	0.381818182
CXSCC_GBM	0.6	0.888888889	0	0.666666667	0	0
CXSCC_HCC	0.695652174	0.845238095	0.524390244	0.674157303	0.4875	0.552631579
CXSCC_HCC_ENAC	0	0.714285714	0	0	0	0
CXSCC_HCC_OVAC	0.714285714	1	0	0.714285714	0	0
CXSCC_HCC_PAAC	0.75	0.928571429	0.571428571	0.6875	0.571428571	0.615384615
CXSCC_HCC_RCC	0.725490196	0.833333333	0.577777778	0.72	0.533333333	0.604651163
CXSCC_HCC_RCC_PAAC	0.727272727	0.9	0.5	0.636363636	0.555555556	0.555555556
CXSCC_HNSCC	0.735294118	0.931034483	0.403508772	0.731343284	0.333333333	0.392857143
CXSCC_HNSCC_ENAC	0.888888889	0.944444444	0.388888889	0.833333333	0.352941176	0.333333333
CXSCC_NSCLC	0.714285714	0.909090909	0.5625	0.685714286	0.586206897	0.580645161
CXSCC_NSCLC_HCC	0.888888889	1	0.555555556	0.888888889	0.625	0.555555556
CXSCC_NSCLC_HCC_RCC	1	1	0.714285714	1	0.714285714	0.714285714
CXSCC_NSCLC_HNSCC	0.875	1	0.625	0.875	0.714285714	0.625
CXSCC_NSCLC_PAAC	0.727272727	1	0.7	0.727272727	0.6	0.7
CXSCC_NSCLC_RCC	0.714285714	0.857142857	0.55	0.666666667	0.588235294	0.578947368
CXSCC_NSCLC_RCC_HNSCC	0.857142857	1	0	0.857142857	0	0
CXSCC_NSCLC_RCC_PAAC	0.714285714	1	0	0.714285714	0	0
CXSCC_OVAC	0.733333333	0.933333333	0.357142857	0.6875	0.416666667	0.333333333
CXSCC_PAAC	0.75	0.901960784	0.48	0.727272727	0.469387755	0.479166667
CXSCC_PAAC_ENAC	0.666666667	0.916666667	0	0.727272727	0	0
CXSCC_PAAC_HNSCC	0.75	0.857142857	0	0.625	0	0
CXSCC_PRAC	0	1	0	0	0	0
CXSCC_RCC	0.711538462	0.834196891	0.39673913	0.68627451	0.364640884	0.408045977
CXSCC_RCC_CMM	0.916666667	1	0	0.916666667	0	0
CXSCC_RCC_CMM_ENAC	1	1	0	1	0	0
CXSCC_RCC_CMM_HNSCC	0.875	1	0	0.875	0	0
CXSCC_RCC_CMM_HNSCC_ENAC	1	1	0	1	0	0
CXSCC_RCC_ENAC	0.771428571	0.882352941	0.323529412	0.705882353	0.3	0.322580645
CXSCC_RCC_HNSCC	0.760869565	0.926829268	0.325	0.739130435	0.255813953	0.3
CXSCC_RCC_HNSCC_ENAC	0.875	0.9375	0.3125	0.8125	0.266666667	0.25
CXSCC_RCC_OVAC	0.888888889	0.9	0	0.8	0	0
CXSCC_RCC_PAAC	0.666666667	0.875	0.375	0.615384615	0.363636364	0.428571429
CXSCC_RCC_PAAC_ENAC	0	0.857142857	0	0	0	0
CXSCC_RCC_PAAC_HNSCC	0.666666667	0	0	0	0	0
CXSCC_RCC_STAC	0.666666667	0.9	0.5	0.583333333	0.5	0.555555556
CXSCC_RCC_THYCA	0	1	0	0	0	0
CXSCC_RCC_UC	0.608695652	0.761904762	0.421052632	0.636363636	0.368421053	0.368421053
CXSCC_RCC_UC_ENAC	0	0.833333333	0	0	0	0
CXSCC_STAC	0.736842105	0.875	0.4375	0.631578947	0.411764706	0.5
CXSCC_THYCA	0.846153846	0.916666667	0.5	0.769230769	0.5	0.545454545
CXSCC_UC	0.675675676	0.764705882	0.419354839	0.714285714	0.375	0.4
CXSCC_UC_ENAC	0.75	0.75	0	0.5	0	0
ENAC_THYCA	0.75	0.875	0.545454545	0.791666667	0.454545455	0.52173913
GBM_ENAC	0.25	0.666666667	0	0.125	0	0
GBM_HCC	0.722222222	0.8125	0.388888889	0.578947368	0.368421053	0.5
GBM_HNSCC	0.6	0.75	0	0.75	0	0
GBM_OVAC	0.428571429	0	0	0	0	0
GBM_PAAC	0.642857143	0.75	0	0.692307692	0	0
GBM_RCC	0.614035088	0.796296296	0.235294118	0.568965517	0.266666667	0.265306122
GBM_RCC_ENAC	0	0.625	0	0	0	0
GBM_RCC_PAAC	0.555555556	0.857142857	0	0.666666667	0	0
GBM_UC	0	0	0	0.428571429	0	0
HCC_CMM	0.755555556	0.931818182	0.465116279	0.772727273	0.555555556	0.476190476
HCC_CMM_ENAC	0.857142857	1	0	0.857142857	0	0
HCC_CMM_PAAC	0.727272727	0.909090909	0	0.8	0	0
HCC_ENAC	0.639344262	0.869822485	0.43902439	0.611111111	0.418918919	0.448717949
HCC_ENAC_THYCA	0.625	0.875	0	0.75	0	0
HCC_HNSCC	0.545454545	0.894736842	0.410958904	0.528089888	0.397058824	0.410958904
HCC_HNSCC_ENAC	0.727272727	0.909090909	0	0.636363636	0	0
HCC_OVAC	0.655737705	0.945454545	0.537037037	0.64516129	0.5	0.527272727
HCC_OVAC_ENAC	0.571428571	1	0	0.571428571	0	0
HCC_OVAC_PAAC	0.428571429	0	0	0	0	0
HCC_PAAC	0.692982456	0.897560976	0.373134328	0.662280702	0.364102564	0.401041667
HCC_PAAC_ENAC	0.775510204	0.97826087	0.47826087	0.755102041	0.5	0.488888889
HCC_PAAC_HNSCC	0.333333333	0.769230769	0	0.421052632	0	0
HCC_RCC	0.670360111	0.878461538	0.426073132	0.646648045	0.422628952	0.44278607
HCC_RCC_CMM	0.807692308	0.96	0.52	0.84	0.590909091	0.541666667
HCC_RCC_CMM_ENAC	0.833333333	1	0	0.833333333	0	0
HCC_RCC_CMM_PAAC	0.714285714	0.857142857	0	0.833333333	0	0
HCC_RCC_ENAC	0.638297872	0.870588235	0.43373494	0.547368421	0.445945946	0.454545455
HCC_RCC_HNSCC	0.558139535	0.909090909	0.363636364	0.523809524	0.314285714	0.4
HCC_RCC_HNSCC_ENAC	0.875	0.875	0	0.75	0	0
HCC_RCC_OVAC	0.833333333	0.954545455	0.681818182	0.869565217	0.681818182	0.714285714
HCC_RCC_PAAC	0.704347826	0.905660377	0.442307692	0.684210526	0.443298969	0.474747475
HCC_RCC_PAAC_ENAC	0.807692308	0.961538462	0.576923077	0.769230769	0.636363636	0.6
HCC_RCC_STAC	0.7	0.875	0.4375	0.6	0.388888889	0.5
HCC_RCC_THYCA	0.6	0.75	0	0.555555556	0	0
HCC_RCC_UC	0.565217391	0.815789474	0.388888889	0.568181818	0.388888889	0.382352941
HCC_RCC_UC_ENAC	0.8	0.777777778	0	0.6	0	0
HCC_RCC_UC_PAAC	0.428571429	0	0	0	0	0
HCC_STAC	0.675	0.90625	0.375	0.6	0.342857143	0.413793103
HCC_THYCA	0.694444444	0.848484848	0.387096774	0.666666667	0.3125	0.4
HCC_UC	0.581395349	0.8	0.343283582	0.56626506	0.342857143	0.35483871
HCC_UC_ENAC	0.769230769	0.75	0	0.538461538	0	0
HCC_UC_HNSCC	0	0	0	0.428571429	0	0
HCC_UC_PAAC	0.533333333	0.583333333	0	0.428571429	0	0
HNSCC_ENAC	0.771084337	0.911392405	0.358974359	0.731707317	0.366197183	0.346666667
HNSCC_THYCA	0.666666667	0.666666667	0	1	0	0
NSCLC_ENAC	0.661016949	0.866666667	0.37037037	0.619047619	0.391304348	0.344827586
NSCLC_GBM	0.714285714	0.857142857	0.428571429	0.6	0.384615385	0.538461538
NSCLC_GBM_RCC	0.75	0.888888889	0	0.666666667	0	0
NSCLC_HCC	0.691588785	0.873786408	0.392156863	0.62962963	0.420454545	0.442105263
NSCLC_HCC_ENAC	0.8	0.904761905	0.55	0.714285714	0.588235294	0.55
NSCLC_HCC_HNSCC	0.8	0.8	0.5	0.636363636	0.5	0.666666667
NSCLC_HCC_PAAC	0.704545455	0.88372093	0.395348837	0.681818182	0.432432432	0.475
NSCLC_HCC_PAAC_ENAC	0.846153846	1	0.692307692	0.846153846	0.666666667	0.692307692
NSCLC_HCC_RCC	0.660714286	0.886792453	0.444444444	0.648148148	0.488888889	0.510204082
NSCLC_HCC_RCC_ENAC	0.75	0.916666667	0.583333333	0.666666667	0.6	0.636363636
NSCLC_HCC_RCC_PAAC	0.62962963	0.884615385	0.461538462	0.653846154	0.523809524	0.541666667
NSCLC_HCC_RCC_PAAC_ENAC	0.857142857	1	0.857142857	0.857142857	0.714285714	0.857142857
NSCLC_HCC_UC	0	0.833333333	0	0	0	0
NSCLC_HNSCC	0.756097561	0.846153846	0.378378378	0.714285714	0.378378378	0.416666667
NSCLC_OVAC	0.5	0.666666667	0	0.384615385	0	0
NSCLC_PAAC	0.716981132	0.89	0.375	0.697247706	0.347368421	0.40625
NSCLC_PAAC_ENAC	0.695652174	0.954545455	0.523809524	0.739130435	0.45	0.5
NSCLC_PAAC_HNSCC	0.636363636	0.818181818	0	0.538461538	0	0
NSCLC_RCC	0.691860465	0.840490798	0.314102564	0.630681818	0.306122449	0.348993289
NSCLC_RCC_ENAC	0.666666667	0.884615385	0.375	0.586206897	0.363636364	0.36
NSCLC_RCC_HNSCC	0.636363636	0.75	0	0.590909091	0	0
NSCLC_RCC_OVAC	0.571428571	0.5	0	0.375	0	0
NSCLC_RCC_PAAC	0.692307692	0.9	0.375	0.679245283	0.363636364	0.395833333
NSCLC_RCC_PAAC_ENAC	0.727272727	1	0.6	0.727272727	0.5	0.6
NSCLC_RCC_PAAC_HNSCC	0.428571429	0.833333333	0	0.375	0	0
NSCLC_RCC_STAC	1	0.833333333	0	0.833333333	0	0
NSCLC_RCC_UC	0.473684211	0.684210526	0	0.444444444	0	0
NSCLC_RCC_UC_PAAC	0	0.833333333	0	0	0	0
NSCLC_STAC	0.785714286	0.857142857	0	0.785714286	0	0
NSCLC_THYCA	0.8	0.888888889	0	0.7	0	0
NSCLC_UC	0.542857143	0.714285714	0.15625	0.529411765	0.16	0.206896552
NSCLC_UC_PAAC	0.642857143	0.785714286	0	0.692307692	0	0
OVAC_CMM	0	0.833333333	0	0	0	0
OVAC_ENAC	0.676470588	0.896551724	0.310344828	0.588235294	0.275862069	0.346153846
OVAC_HNSCC	0.785714286	0.857142857	0	0.769230769	0	0
OVAC_PAAC	0.5625	0.964285714	0.321428571	0.580645161	0.409090909	0.333333333
OVAC_PAAC_ENAC	0.714285714	1	0	0.714285714	0	0
OVAC_STAC	1	0	0	0	0	0
OVAC_UC	0.761904762	0.894736842	0.368421053	0.75	0.388888889	0.411764706
PAAC_ENAC	0.699300699	0.907692308	0.377952756	0.729927007	0.378151261	0.396694215
PAAC_HNSCC	0.564516129	0.811320755	0.416666667	0.571428571	0.339622642	0.428571429
PAAC_HNSCC_ENAC	0.571428571	0.833333333	0	0.666666667	0	0
PAAC_STAC	0.722222222	0.8	0.333333333	0.647058824	0.3125	0.416666667
PAAC_THYCA	0.842105263	0.842105263	0.263157895	0.777777778	0.3125	0.3125
PRAC_ENAC	0.571428571	1	0	0.571428571	0	0
PRAC_HCC	0.607142857	0.956521739	0.391304348	0.62962963	0.291666667	0.409090909
PRAC_HCC_RCC	0.769230769	1	0	0.769230769	0	0
PRAC_PAAC	0.722222222	1	0	0.722222222	0	0
PRAC_RCC	0.676470588	0.870967742	0.322580645	0.709677419	0.384615385	0.321428571
PRAC_RCC_PAAC	0	1	0	0	0	0
PRAC_UC	0.833333333	0.833333333	0	1	0	0
RCC_CMM	0.791666667	0.927536232	0.397058824	0.8	0.442622951	0.415384615
RCC_CMM_ENAC	0.842105263	0.947368421	0.263157895	0.888888889	0.3125	0.277777778
RCC_CMM_HNSCC	0.928571429	1	0	0.928571429	0	0
RCC_CMM_HNSCC_ENAC	1	1	0	1	0	0
RCC_CMM_PAAC	0.777777778	0.888888889	0	0.875	0	0
RCC_ENAC	0.682414698	0.873198847	0.323529412	0.642473118	0.325806452	0.333333333
RCC_ENAC_THYCA	0.846153846	0.923076923	0.615384615	0.769230769	0.727272727	0.666666667
RCC_GCT	0.894736842	0.789473684	0	0.777777778	0	0
RCC_HNSCC	0.726027397	0.859375	0.336898396	0.671296296	0.302564103	0.354651163
RCC_HNSCC_ENAC	0.846153846	0.941176471	0.333333333	0.788461538	0.347826087	0.3
RCC_OVAC	0.741007194	0.893939394	0.384615385	0.720588235	0.401709402	0.398373984
RCC_OVAC_ENAC	0.6875	0.933333333	0	0.625	0	0
RCC_OVAC_HNSCC	1	1	0	1	0	0
RCC_OVAC_PAAC	0.666666667	0.933333333	0.4	0.714285714	0.6	0.428571429
RCC_OVAC_UC	0.916666667	0.909090909	0	0.833333333	0	0
RCC_PAAC	0.665847666	0.867567568	0.335211268	0.656641604	0.321428571	0.356083086
RCC_PAAC_ENAC	0.702702703	0.895522388	0.417910448	0.7	0.426229508	0.466666667
RCC_PAAC_HNSCC	0.5	0.75	0	0.461538462	0	0
RCC_PAAC_STAC	0.6	0.625	0	0.444444444	0	0
RCC_PAAC_THYCA	0.777777778	0.777777778	0	0.75	0	0
RCC_STAC	0.715789474	0.819277108	0.313253012	0.662921348	0.308641975	0.382352941
RCC_STAC_ENAC	0.8	0.888888889	0	0.888888889	0	0
RCC_STAC_HNSCC	0.666666667	0.75	0	0.444444444	0	0
RCC_THYCA	0.679487179	0.837837838	0.361111111	0.64	0.440677966	0.384615385
RCC_UC	0.637931034	0.824427481	0.298387097	0.616197183	0.283898305	0.307692308
RCC_UC_ENAC	0.756097561	0.891891892	0.324324324	0.658536585	0.305555556	0.285714286
RCC_UC_HNSCC	0.653846154	0.791666667	0.304347826	0.666666667	0.35	0.285714286
RCC_UC_HNSCC_ENAC	1	0.888888889	0	0.888888889	0	0
RCC_UC_PAAC	0.666666667	0.852941176	0.272727273	0.675675676	0.205882353	0.3
RCC_UC_PAAC_ENAC	0.777777778	0.857142857	0	0.666666667	0	0
RCC_UC_STAC	0.588235294	0.923076923	0.384615385	0.625	0.266666667	0.416666667
STAC_ENAC	0.782608696	0.954545455	0.409090909	0.818181818	0.4	0.428571429
STAC_HNSCC	0.571428571	0.818181818	0	0.428571429	0	0
UC_ENAC	0.710526316	0.830985915	0.289855072	0.626666667	0.265625	0.265625
UC_HNSCC	0.638297872	0.772727273	0.390243902	0.659090909	0.368421053	0.358974359
UC_HNSCC_ENAC	0.818181818	0.9	0	0.727272727	0	0
UC_PAAC	0.644736842	0.814285714	0.261538462	0.605263158	0.203125	0.274193548
UC_PAAC_ENAC	0.571428571	0.833333333	0	0.571428571	0	0
UC_PAAC_HNSCC	0.25	0.571428571	0	0.375	0	0
UC_STAC	0.655172414	0.916666667	0.25	0.703703704	0.2	0.272727273
UC_THYCA	0.692307692	0.916666667	0.416666667	0.75	0.5	0.454545455
