# Supplementary material for: Establishing a consensus for the hallmarks of cancer based on gene ontology and pathway annotations
Source: BMC Bioinformatics. 2021 Apr 6;22:178. doi: 10.1186/s12859-021-04105-8 (PMC8025515; doi:10.1186/s12859-021-04105-8)
Supplement: Supplementary file 8 — Additional file 8. Correspondence between MSigDB pathways and GO terms. GO terms corresponding to MSigDB pathways were extracted directly from MSigDB. [file 12859_2021_4105_MOESM8_ESM.xlsx]

## Sheet: Sheet1
MSigDB Pathway				GO terms
Immune Response				GO:0006955
DNA Repair				GO:0006281
Cell Cycle Process				GO:0022402
Cell Proliferation				GO:0008283
Cell Cell Signaling				GO:0007267
Angiogensis				GO:0001525
Generation Of Precursor Metabolites and Energy				GO:0006091
Epithelial To Mesenchymal Transition				GO:0001837
Apoptosis				GO:0006915
