# Supplementary material for: Establishing a consensus for the hallmarks of cancer based on gene ontology and pathway annotations
Source: BMC Bioinformatics. 2021 Apr 6;22:178. doi: 10.1186/s12859-021-04105-8 (PMC8025515; doi:10.1186/s12859-021-04105-8)
Supplement: Supplementary file 9 — Additional file 9. Consensus among all mapping schemes. GO terms selected by more than 2 schemes (without PW1)/3 (with PW1) are considered as consensus terms. [file 12859_2021_4105_MOESM9_ESM.xlsx]

## Sheet: ts1 (003)
Hallmarks	GO terms	Term name	Frequency of selection without pathway mapping method	Frequency of selection with pathway mapping method
Sustaining Proliferative Signaling	GO:0008283	Cell Proliferation	2	3
Sustaining Proliferative Signaling	GO:0007049	Cell Cycle	2	3
Sustaining Proliferative Signaling	GO:0051301	Cell Division	2	3
Sustaining Proliferative Signaling	GO:0030307	Positive regulation of cell growth	2	3
Sustaining Proliferative Signaling	GO:0045786	Negative regulation of cell cycle	2	3
Sustaining Proliferative Signaling	GO:0008284	Positive regulation of cell proliferation	3	4
Sustaining Proliferative Signaling	GO:0045787	Positivie regulation of cell cycle	3	4
Evading Growth Suppressor	GO:0009968	Negative regulation of signal transduction	2	3
Evading Growth Suppressor	GO:0045786	Negative regulation of cell cycle	2	3
Evading Growth Suppressor	GO:0008285	Negative regulation of cell proliferation	2	3
Evading Growth Suppressor	GO:0030308	Negative regulation of cell growth	2	3
Resist Cell Death	GO:0012501	Programmed cell death	2	3
Resist Cell Death	GO:0043067	Regulation of programmed cell death	2	3
Resist Cell Death	GO:0043069	Negative regualtion of programmed cell death	2	3
Enabling Replicative Immortality	GO:0032200	Telomere organization	2	2
Enabling Replicative Immortality	GO:0001302	Replicative cell aging	2	2
Enabling Replicative Immortality	GO:2000772	Regulation of cellular senescence	2	2
Enabling Replicative Immortality	GO:0000723	Telomere maintenance	3	3
Enabling Replicative Immortality	GO:0032204	Regulation of telomere maintenance	3	3
Enabling Replicative Immortality	GO:0090398	Cellular senescence	3	3
Inducing Angiogenesis	GO:0001525	Angiogenesis	2	3
Inducing Angiogenesis	GO:0001570	Vasculogenesis	2	2
Inducing Angiogenesis	GO:0045766	Positive regulation of angiogenesis	3	4
Activating Invasion and Metastasis	GO:0034330	Cell junction Organization	2	3
Activating Invasion and Metastasis	GO:0030030	Cell projection Organization	2	3
Activating Invasion and Metastasis	GO:0030155	Regulation of Cell Adhesion	2	3
Activating Invasion and Metastasis	GO:0007162	Negative regulation of cell adhesion	2	3
Activating Invasion and Metastasis	GO:0007155	Cell adhesion	3	4
Activating Invasion and Metastasis	GO:0016477	Cell migration	3	4
Activating Invasion and Metastasis	GO:0001837	Epithelial to mesenchymal transition	3	4
Genome Instability and Mutation	GO:0045005	Maintenance of fidelity involved in DNA-dependent DNA replication	2	2
Genome Instability and Mutation	GO:0031570	DNA integrity Checkpoint	2	3
Genome Instability and Mutation	GO:0006281	DNA repair	3	4
Genome Instability and Mutation	GO:0006282	Regulation of DNA repair	3	3
Tumor promoting Inflammation	GO:0002367	Cytokine production involved in immune response	2	2
Tumor promoting Inflammation	GO:0050727	Regulation of inflammatory response	2	2
Deregulating Cellular Energetic	GO:0071456	Cellular response to hypoxia	2	3
Deregulating Cellular Energetic	GO:0006096	Glycolysis	3	3
Avoiding Immune Destruction	GO:0002418	Immune response to tumor cells	2	2
Avoiding Immune Destruction	GO:0006955	Immune Response	2	3
Avoiding Immune Destruction	GO:0002837	Regulation of immune response to tumor cell	2	2
Avoiding Immune Destruction	GO:0050776	Regulation of immune response	2	3
