# Supplementary material for: Establishing a consensus for the hallmarks of cancer based on gene ontology and pathway annotations
Source: BMC Bioinformatics. 2021 Apr 6;22:178. doi: 10.1186/s12859-021-04105-8 (PMC8025515; doi:10.1186/s12859-021-04105-8)
Supplement: Supplementary file 11 — Additional file 11. Full list of GO terms collected from papers. GO1, GO2, GO3 and GO4 represent 4 GO mapping schemes collected from 3 papers and 1 poster. Every page shows an individual cancer hallmark and GO terms which were assigned to it by different methods. [file 12859_2021_4105_MOESM11_ESM.xlsx]

## Sheet: Sustaining Proliferative Signal
GO Terms	Name				GO1	GO2	GO3	GO4
GO:0009967	Positive regulation of signal transduction					✔️
GO:0030307	Positive regulation of cell growth				✔️	✔️
GO:0008284	Positive regulation of cell proliferation				✔️	✔️	✔️
GO:0045787	Positivie regulation of cell cycle				✔️	✔️	✔️
GO:0007165	Signal transduction					✔️
GO:0000075	Cell Cycle Checkpoint							✔️
GO:1901976	regulation of cell cycle checkpoint							✔️
GO:1901987	regulation of cell cycle phase transition							✔️
GO:0045786	negative regulation of cell cycle						✔️	✔️
GO:0050673	epithelial cell proliferation							✔️
GO:0050678	regulation of epithelial cell proliferation							✔️
GO:0043616	keratinocyte proliferation							✔️
GO:0010837	regulation of keratinocyte proliferation							✔️
GO:0072089	stem cell proliferation							✔️
GO:0008283	Cell Proliferation				✔️		✔️
GO:0042127	Regulation of Cell Proliferation						✔️
GO:0008285	Negative Regulation of Cell Proliferation						✔️
GO:0007049	Cell Cycle				✔️		✔️
GO:0051726	Regulation of Cell Cycle						✔️
GO:0051301	Cell Division				✔️		✔️
GO:0051302	Regulation of Cell Division						✔️
GO:0051781	Positive Regulation of Cell Division				✔️		✔️
GO:0051782	Negative Regulation of Cell Division						✔️
GO:0016049	cell growth				✔️

## Sheet: Evading Growth Suppressor
GO Terms	Name			GO1	GO2	GO3	GO4
GO:0009968	Negative regulation of signal transduction			✔️	✔️
GO:0030308	Negative regulation of cell growth			✔️	✔️
GO:0008285	Negative regulation of cell proliferation			✔️	✔️
GO:0045786	Negative regulation of cell cycle			✔️	✔️
GO:0007165	Signal transduction				✔️
GO:0051782	negative regulation of cell division			✔️

## Sheet: Resist Cell Death
GO Terms	Name				GO1	GO2	GO3	GO4
GO:0043069	Negative regualtion of programmed cell death					✔️	✔️
GO:0043066	Negative regulation of apoptosis					✔️
GO:0045768	Positive regulation of anti-apoptosis					✔️
GO:0070265	necrotic cell death							✔️
GO:0010939	regulation of necrotic cell death							✔️
GO:0097300	programmed necrotic cell death							✔️
GO:2001233	regulation of apoptotic signaling pathway							✔️
GO:0012501	programmed cell death				✔️		✔️
GO:0043067	regulation of programmed cell death				✔️		✔️
GO:0043068	Positive Regulation of Programmed Cell Death						✔️

## Sheet: Enabling Replicative Immortalit
GO Terms	Name				GO1	GO2	GO3	GO4
GO:0001302	Replicative cell aging				✔️	✔️
GO:0032206	Positive regualtion of telomere maintenance					✔️
GO:0090398	Cellular senescence				✔️	✔️	✔️
GO:0000723	telomere maintenance				✔️		✔️	✔️
GO:0007004	telomere maintenance via telomerase							✔️
GO:0032204	regulation of telomere maintenance				✔️		✔️	✔️
GO:0051972	regulation of telomere activity							✔️
GO:2000772	Regulation of cellular senescence				✔️		✔️
GO:0007569	Cell Aging						✔️
GO:0090342	Regulation of cell aging						✔️
GO:0032200	telomere Organization				✔️		✔️
GO:1900062	regulation of replicative cell aging				✔️

## Sheet: Inducing Angiogenesis
GO Terms	Names				GO1	GO2	GO3	GO4
GO:0045766	Positive regulation of angiogenesis				✔️	✔️		✔️
GO:0045765	Regulation of angiogenesis					✔️
GO:0030949	Positive regulation of vascular endothelial growth factor receptor signaling pathway					✔️
GO:0001570	Vasculogenesis				✔️	✔️
GO:0001525	angiogenesis				✔️			✔️
GO:0045446	Endothelial Cell Differentiation						✔️
GO:0045601	Regulation of Endothelial Cell Differentiation						✔️
GO:0045603	Positive Regulation of Endothelial Cell Differentiation						✔️
GO:0045602	Negative Regulation of Endothelial Cell Differentiation						✔️
GO:0043542	Endothelial Cell Migration						✔️
GO:0010594	Regulation of Endothelial Cell Migration						✔️
GO:0010595	Positive Regulation of Endothelial Cell Migration						✔️
GO:0010596	Negative Regulation of Endothelial Cell Migration						✔️
GO:0001944	Vasculature Development						✔️
GO:1901342	Regulation of Vasculature Development						✔️
GO:1904018	Positive Regulation of Vasculature Development						✔️
GO:1901343	Negative Regulation of Vasculature Development						✔️
GO:0001935	Endothelial Cell Proliferation						✔️
GO:0001936	Regulation of Endothelial Cell Proliferation						✔️
GO:0001938	Positive Regulation of Endothelial Cell Proliferation						✔️
GO:0001937	Negative Regulation of Endothelial Cell Proliferation						✔️
GO:2001212	regulation of vasculogenesis				✔️
GO:0008015	blood circulation				✔️

## Sheet: Activating Invasion and Metasta
GO Terms	Name				GO1	GO2	GO3	GO4
GO:0042060	Wound healing					✔️
GO:0007162	Negative regulation of cell adhesion					✔️	✔️
GO:0033631	Cell-cell adhesion mediated by integrin					✔️
GO:0044331	Cell-cell adhesion mediated by cadherin					✔️
GO:0001837	Epithelial to mesenchymal transition				✔️	✔️	✔️
GO:0016477	Cell migration				✔️	✔️	✔️
GO:0048870	Cell motility					✔️
GO:0007155	Cell adhesion				✔️	✔️	✔️
GO:0090130	tissue migration							✔️
GO:0090132	epithelium migration							✔️
GO:0010631	epithelial cell migration							✔️
GO:0010632	regulation of epithelial cell migration							✔️
GO:0051546	keratinocyte migration							✔️
GO:0001667	ameboidal-type cell migration							✔️
GO:0034330	Cell junction Organization				✔️		✔️
GO:0030030	Cell projection Organization				✔️		✔️
GO:0031344	Regulation of Cell projection Organization						✔️
GO:0031346	Positive Regulation of Cell projection Organization						✔️
GO:0031345	Negative Regulation of Cell projection Organization						✔️
GO:0010717	Regulation of EMT						✔️
GO:0010718	Positive Regulation of EMT						✔️
GO:0010719	Negative Regulation of EMT						✔️
GO:0030155	Regulation of Cell Adhesion				✔️		✔️
GO:0045785	Positive Regulation of Cell Adhesion						✔️
GO:0030334	Regulation of Cell Migration						✔️
GO:0030335	Positive Regulation of Cell Migration						✔️
GO:0030336	Negative Regulation of Cell Migration						✔️
GO:0030036	actin cytoskeleton organization				✔️
GO:0042330	taxis				✔️
GO:0007163	establishment or maintenance of				✔️

## Sheet: Genome Instability and Mutation
GO Terms	Name				GO1	GO2	GO3	GO4
GO:0051276	Chromosome organization					✔️
GO:0045005	Maintenance of fidelity involved in DNA-dependent DNA replication				✔️	✔️
GO:0006281	DNA repair				✔️	✔️	✔️
GO:0006282	regulation of DNA repair				✔️		✔️	✔️
GO:0006298	mismatch repair							✔️
GO:0006302	double-strand break repair							✔️
GO:0006289	nucleotide-excision repair							✔️
GO:0036297	interstrand cross-link repair							✔️
GO:0031570	DNA integrity Checkpoint				✔️		✔️
GO:0045739	Positive Regulation of DNA repair						✔️
GO:0045738	Negative Regulation of DNA repair						✔️

## Sheet: Tumor promoting Inflammation
GO Terms	Name				GO1	GO2	GO3	GO4
GO:0002419	T-cell mediated cytotoxicity directed against tumor cell target					✔️
GO:0002420	Natural killer cell mediated cytotoxicity directed against tumor cell target					✔️
GO:0002857	Positive regualtion of natural killer cell mediated immune response to tumor cell					✔️
GO:0002842	Positive regualtion of T-cell mediated immune response to tumor cell					✔️
GO:0002367	Cytokine production involved in immune response				✔️	✔️
GO:0050776	Regulation of immune response					✔️
GO:0002526	acute inflammatory response							✔️
GO:0002544	chronic inflammatory response							✔️
GO:0050727	regulation of inflammatory response				✔️			✔️
GO:0050900	Leukocyte Migration						✔️
GO:0002685	Regulation of Leukocyte Migration						✔️
GO:0006954	inﬂammatory response				✔️
GO:0002718	regulation of cytokine production involved in immune response				✔️
GO:0042060	wound healing				✔️
GO:0061041	regulation of wound healing				✔️
GO:0042533	tumor necrosis factor biosynthetic process				✔️

## Sheet: Deregulating Cellular Energetic
GO Terms	Name				GO1	GO2	GO3	GO4
GO:0006096	Glycolysis				✔️	✔️		✔️
GO:0071456	Cellular response to hypoxia				✔️	✔️
GO:0006110	regulation of glycolytic process							✔️
GO:0006006	glucose metabolic process				✔️
GO:0046323	glucose import				✔️

## Sheet: Avoiding Immune Destruction
GO Terms	Name				GO1	GO2	GO3	GO4
GO:0002837	Regulation of immune response to tumor cell				✔️	✔️
GO:0002418	Immune response to tumor cells				✔️	✔️
GO:0002367	Cytokine production involved in immune response					✔️
GO:0050776	Regulation of immune response					✔️	✔️
GO:0006955	Immune Response				✔️		✔️
GO:0050778	Positive Regulation of Immune Response						✔️
GO:0050777	Negative Regulation of Immune Response						✔️
GO:0020012	evasion or tolerance of host immune response				✔️
GO:0006897	endocytosis				✔️
