# Supplementary material for: Establishing a consensus for the hallmarks of cancer based on gene ontology and pathway annotations
Source: BMC Bioinformatics. 2021 Apr 6;22:178. doi: 10.1186/s12859-021-04105-8 (PMC8025515; doi:10.1186/s12859-021-04105-8)
Supplement: Supplementary file 12 — Additional file 12. List of hallmark genes. Hallmark genes of GO mapping methods were generated by finding genes annotated to GO term selected by each method. The GO data and gene annotation was downloaded in Jan 2021. The full list of genes annotated to pathways was provided in the literature’s supplementary files. [file 12859_2021_4105_MOESM12_ESM.xlsx]

## Sheet: GO1
gene stable id
ENSG00000128340
ENSG00000147255
ENSG00000231823
ENSG00000011485
ENSG00000155657
ENSG00000173599
ENSG00000107140
ENSG00000196072
ENSG00000135218
ENSG00000282212
ENSG00000139372
ENSG00000135919
ENSG00000176624
ENSG00000004487
ENSG00000282447
ENSG00000099937
ENSG00000141696
ENSG00000160789
ENSG00000136436
ENSG00000211806
ENSG00000184445
ENSG00000144031
ENSG00000155666
ENSG00000180549
ENSG00000187474
ENSG00000136014
ENSG00000164128
ENSG00000197415
ENSG00000158528
ENSG00000185324
ENSG00000140534
ENSG00000132694
ENSG00000076984
ENSG00000164342
ENSG00000166963
ENSG00000163735
ENSG00000118137
ENSG00000071991
ENSG00000113558
ENSG00000152430
ENSG00000048028
ENSG00000101986
ENSG00000020181
ENSG00000198952
ENSG00000171100
ENSG00000229597
ENSG00000130635
ENSG00000144868
ENSG00000127022
ENSG00000227472
ENSG00000134982
ENSG00000153956
ENSG00000128656
ENSG00000096872
ENSG00000170542
ENSG00000134917
ENSG00000058668
ENSG00000185386
ENSG00000151239
ENSG00000115718
ENSG00000141503
ENSG00000101856
ENSG00000274587
ENSG00000196549
ENSG00000243958
ENSG00000131042
ENSG00000070961
ENSG00000078596
ENSG00000096384
ENSG00000171303
ENSG00000167085
ENSG00000114209
ENSG00000164808
ENSG00000282098
ENSG00000148773
ENSG00000188393
ENSG00000076356
ENSG00000124181
ENSG00000127445
ENSG00000175387
ENSG00000160447
ENSG00000276836
ENSG00000239839
ENSG00000085719
ENSG00000064205
ENSG00000182117
ENSG00000117724
ENSG00000237254
ENSG00000130037
ENSG00000088970
ENSG00000115993
ENSG00000120500
ENSG00000145358
ENSG00000227565
ENSG00000121064
ENSG00000285053
ENSG00000140795
ENSG00000102678
ENSG00000072694
ENSG00000138587
ENSG00000122025
ENSG00000100151
ENSG00000127831
ENSG00000288401
ENSG00000211776
ENSG00000158445
ENSG00000186907
ENSG00000243612
ENSG00000275353
ENSG00000288445
ENSG00000172016
ENSG00000065609
ENSG00000118200
ENSG00000182330
ENSG00000132465
ENSG00000106976
ENSG00000159445
ENSG00000102032
ENSG00000140931
ENSG00000162989
ENSG00000114999
ENSG00000155876
ENSG00000174943
ENSG00000113812
ENSG00000285318
ENSG00000230463
ENSG00000165959
ENSG00000145016
ENSG00000198753
ENSG00000140105
ENSG00000026103
ENSG00000123612
ENSG00000168769
ENSG00000177119
ENSG00000104450
ENSG00000186204
ENSG00000183072
ENSG00000137672
ENSG00000211724
ENSG00000140694
ENSG00000166619
ENSG00000110876
ENSG00000092036
ENSG00000143365
ENSG00000282252
ENSG00000282402
ENSG00000173848
ENSG00000125755
ENSG00000177606
ENSG00000206468
ENSG00000082482
ENSG00000149043
ENSG00000143294
ENSG00000164741
ENSG00000232948
ENSG00000213445
ENSG00000288307
ENSG00000110492
ENSG00000171056
ENSG00000165702
ENSG00000125629
ENSG00000125810
ENSG00000128567
ENSG00000198910
ENSG00000173762
ENSG00000079841
ENSG00000164265
ENSG00000101307
ENSG00000143543
ENSG00000275399
ENSG00000184009
ENSG00000075651
ENSG00000135365
ENSG00000121871
ENSG00000241106
ENSG00000114646
ENSG00000163743
ENSG00000172661
ENSG00000188375
ENSG00000277807
ENSG00000231475
ENSG00000288359
ENSG00000125753
ENSG00000082293
ENSG00000157450
ENSG00000137807
ENSG00000118271
ENSG00000115266
ENSG00000089220
ENSG00000120436
ENSG00000160305
ENSG00000225635
ENSG00000158055
ENSG00000078043
ENSG00000103064
ENSG00000166862
ENSG00000265491
ENSG00000196169
ENSG00000186862
ENSG00000168610
ENSG00000164530
ENSG00000172243
ENSG00000153107
ENSG00000275452
ENSG00000260238
ENSG00000163374
ENSG00000135924
ENSG00000105205
ENSG00000282899
ENSG00000148702
ENSG00000232180
ENSG00000284754
ENSG00000143816
ENSG00000278682
ENSG00000163602
ENSG00000104415
ENSG00000237703
ENSG00000137822
ENSG00000130202
ENSG00000225967
ENSG00000120088
ENSG00000123843
ENSG00000211937
ENSG00000114302
ENSG00000111729
ENSG00000105499
ENSG00000282812
ENSG00000103942
ENSG00000003402
ENSG00000227993
ENSG00000119487
ENSG00000280610
ENSG00000183762
ENSG00000196510
ENSG00000172936
ENSG00000128581
ENSG00000282506
ENSG00000112877
ENSG00000113763
ENSG00000132676
ENSG00000140478
ENSG00000171853
ENSG00000171368
ENSG00000169403
ENSG00000106462
ENSG00000187726
ENSG00000120217
ENSG00000114648
ENSG00000100697
ENSG00000114062
ENSG00000173442
ENSG00000147465
ENSG00000130513
ENSG00000133816
ENSG00000109917
ENSG00000130150
ENSG00000114554
ENSG00000211800
ENSG00000274671
ENSG00000127928
ENSG00000112312
ENSG00000112419
ENSG00000278637
ENSG00000086289
ENSG00000254709
ENSG00000147081
ENSG00000275214
ENSG00000116273
ENSG00000169429
ENSG00000119777
ENSG00000173327
ENSG00000057935
ENSG00000099617
ENSG00000007171
ENSG00000174004
ENSG00000144560
ENSG00000188056
ENSG00000159640
ENSG00000110536
ENSG00000164695
ENSG00000171307
ENSG00000124440
ENSG00000226634
ENSG00000164900
ENSG00000173918
ENSG00000099866
ENSG00000111669
ENSG00000213927
ENSG00000137507
ENSG00000169016
ENSG00000138964
ENSG00000279195
ENSG00000163646
ENSG00000211777
ENSG00000140678
ENSG00000197535
ENSG00000241534
ENSG00000198542
ENSG00000255823
ENSG00000282716
ENSG00000079616
ENSG00000188394
ENSG00000128989
ENSG00000106608
ENSG00000168421
ENSG00000162704
ENSG00000115107
ENSG00000164438
ENSG00000156113
ENSG00000115267
ENSG00000174837
ENSG00000089234
ENSG00000079385
ENSG00000180953
ENSG00000274286
ENSG00000149295
ENSG00000105290
ENSG00000109738
ENSG00000182154
ENSG00000196182
ENSG00000114812
ENSG00000100815
ENSG00000082074
ENSG00000173585
ENSG00000120899
ENSG00000159147
ENSG00000113448
ENSG00000241258
ENSG00000156711
ENSG00000165943
ENSG00000118520
ENSG00000119397
ENSG00000170421
ENSG00000136541
ENSG00000128610
ENSG00000179604
ENSG00000168556
ENSG00000186439
ENSG00000152270
ENSG00000204548
ENSG00000177707
ENSG00000277885
ENSG00000139323
ENSG00000125952
ENSG00000125863
ENSG00000174233
ENSG00000172426
ENSG00000091128
ENSG00000089486
ENSG00000196562
ENSG00000168778
ENSG00000116254
ENSG00000188716
ENSG00000130638
ENSG00000136717
ENSG00000100889
ENSG00000163216
ENSG00000183230
ENSG00000128463
ENSG00000111199
ENSG00000234495
ENSG00000135333
ENSG00000277090
ENSG00000163885
ENSG00000114346
ENSG00000166825
ENSG00000134318
ENSG00000184828
ENSG00000275777
ENSG00000164022
ENSG00000027075
ENSG00000275700
ENSG00000228813
ENSG00000101868
ENSG00000163751
ENSG00000171148
ENSG00000165730
ENSG00000169760
ENSG00000160293
ENSG00000159289
ENSG00000187323
ENSG00000177380
ENSG00000125337
ENSG00000092295
ENSG00000156282
ENSG00000204481
ENSG00000181218
ENSG00000198053
ENSG00000164418
ENSG00000028528
ENSG00000167103
ENSG00000143954
ENSG00000234794
ENSG00000136830
ENSG00000102890
ENSG00000169914
ENSG00000285387
ENSG00000171243
ENSG00000282025
ENSG00000099957
ENSG00000168959
ENSG00000275122
ENSG00000165376
ENSG00000113971
ENSG00000235017
ENSG00000104953
ENSG00000108700
ENSG00000145901
ENSG00000165219
ENSG00000213626
ENSG00000090470
ENSG00000163466
ENSG00000104044
ENSG00000064115
ENSG00000105186
ENSG00000117601
ENSG00000030582
ENSG00000228284
ENSG00000133119
ENSG00000106290
ENSG00000282119
ENSG00000151640
ENSG00000235233
ENSG00000113805
ENSG00000014216
ENSG00000183844
ENSG00000119636
ENSG00000100077
ENSG00000242802
ENSG00000105825
ENSG00000183324
ENSG00000140274
ENSG00000145012
ENSG00000175643
ENSG00000107443
ENSG00000164403
ENSG00000234836
ENSG00000133739
ENSG00000143891
ENSG00000186951
ENSG00000170956
ENSG00000135821
ENSG00000136305
ENSG00000109132
ENSG00000282040
ENSG00000173335
ENSG00000106299
ENSG00000196689
ENSG00000164007
ENSG00000197329
ENSG00000120885
ENSG00000120694
ENSG00000105699
ENSG00000006116
ENSG00000187048
ENSG00000132688
ENSG00000165169
ENSG00000148358
ENSG00000131462
ENSG00000142273
ENSG00000154767
ENSG00000070366
ENSG00000107371
ENSG00000175215
ENSG00000111530
ENSG00000111752
ENSG00000116478
ENSG00000053254
ENSG00000170632
ENSG00000173210
ENSG00000104081
ENSG00000108342
ENSG00000182504
ENSG00000170340
ENSG00000274914
ENSG00000162761
ENSG00000051523
ENSG00000105879
ENSG00000153563
ENSG00000177455
ENSG00000051341
ENSG00000143384
ENSG00000125354
ENSG00000273529
ENSG00000156261
ENSG00000051620
ENSG00000081138
ENSG00000090565
ENSG00000117676
ENSG00000159216
ENSG00000135744
ENSG00000065000
ENSG00000206320
ENSG00000102393
ENSG00000184564
ENSG00000197746
ENSG00000165606
ENSG00000113296
ENSG00000164404
ENSG00000058063
ENSG00000054796
ENSG00000233841
ENSG00000127152
ENSG00000115526
ENSG00000109063
ENSG00000115641
ENSG00000180370
ENSG00000133874
ENSG00000171812
ENSG00000121053
ENSG00000262164
ENSG00000013374
ENSG00000282633
ENSG00000234508
ENSG00000196792
ENSG00000023572
ENSG00000164035
ENSG00000146013
ENSG00000187735
ENSG00000236895
ENSG00000251546
ENSG00000109255
ENSG00000187736
ENSG00000168209
ENSG00000108797
ENSG00000077279
ENSG00000141510
ENSG00000100023
ENSG00000078898
ENSG00000155926
ENSG00000173198
ENSG00000011422
ENSG00000204577
ENSG00000100503
ENSG00000165197
ENSG00000106852
ENSG00000105048
ENSG00000105767
ENSG00000156150
ENSG00000110274
ENSG00000251664
ENSG00000162413
ENSG00000110321
ENSG00000156475
ENSG00000206452
ENSG00000239810
ENSG00000166848
ENSG00000169604
ENSG00000102144
ENSG00000172232
ENSG00000143847
ENSG00000231925
ENSG00000078725
ENSG00000104941
ENSG00000150782
ENSG00000068903
ENSG00000223465
ENSG00000188064
ENSG00000135905
ENSG00000231526
ENSG00000075856
ENSG00000204227
ENSG00000137648
ENSG00000153266
ENSG00000198783
ENSG00000138246
ENSG00000137337
ENSG00000152672
ENSG00000132872
ENSG00000164961
ENSG00000141200
ENSG00000166833
ENSG00000281990
ENSG00000102935
ENSG00000215301
ENSG00000070808
ENSG00000139233
ENSG00000161203
ENSG00000162009
ENSG00000108688
ENSG00000187957
ENSG00000211794
ENSG00000276536
ENSG00000108187
ENSG00000106799
ENSG00000257017
ENSG00000186399
ENSG00000167195
ENSG00000126458
ENSG00000229488
ENSG00000159217
ENSG00000132855
ENSG00000170881
ENSG00000155511
ENSG00000181788
ENSG00000234530
ENSG00000230108
ENSG00000164292
ENSG00000005810
ENSG00000258643
ENSG00000081842
ENSG00000120949
ENSG00000120896
ENSG00000159128
ENSG00000152910
ENSG00000071243
ENSG00000010244
ENSG00000172725
ENSG00000149089
ENSG00000182742
ENSG00000233348
ENSG00000164062
ENSG00000144035
ENSG00000173406
ENSG00000172367
ENSG00000274638
ENSG00000224320
ENSG00000228736
ENSG00000072501
ENSG00000137642
ENSG00000139546
ENSG00000254093
ENSG00000273793
ENSG00000273511
ENSG00000141012
ENSG00000280873
ENSG00000118245
ENSG00000170477
ENSG00000096063
ENSG00000162949
ENSG00000117400
ENSG00000168615
ENSG00000107104
ENSG00000119729
ENSG00000058056
ENSG00000187242
ENSG00000094631
ENSG00000211598
ENSG00000181143
ENSG00000177300
ENSG00000106511
ENSG00000141556
ENSG00000133121
ENSG00000135525
ENSG00000187889
ENSG00000186844
ENSG00000120235
ENSG00000174953
ENSG00000156384
ENSG00000180209
ENSG00000211652
ENSG00000175931
ENSG00000275013
ENSG00000136842
ENSG00000164953
ENSG00000114631
ENSG00000127951
ENSG00000184293
ENSG00000198563
ENSG00000160654
ENSG00000126804
ENSG00000115163
ENSG00000169228
ENSG00000099817
ENSG00000122592
ENSG00000114416
ENSG00000239862
ENSG00000138448
ENSG00000187800
ENSG00000119927
ENSG00000205846
ENSG00000137825
ENSG00000100106
ENSG00000185988
ENSG00000248905
ENSG00000204590
ENSG00000276289
ENSG00000285365
ENSG00000082512
ENSG00000108576
ENSG00000171903
ENSG00000134574
ENSG00000095970
ENSG00000203782
ENSG00000149573
ENSG00000176834
ENSG00000138336
ENSG00000135316
ENSG00000137700
ENSG00000285206
ENSG00000239732
ENSG00000091732
ENSG00000091010
ENSG00000171951
ENSG00000103126
ENSG00000243189
ENSG00000006125
ENSG00000186185
ENSG00000197409
ENSG00000103495
ENSG00000107643
ENSG00000135636
ENSG00000203811
ENSG00000104983
ENSG00000224389
ENSG00000175073
ENSG00000134028
ENSG00000277276
ENSG00000039139
ENSG00000249961
ENSG00000160188
ENSG00000104881
ENSG00000214253
ENSG00000171195
ENSG00000120471
ENSG00000136603
ENSG00000133321
ENSG00000163072
ENSG00000011028
ENSG00000282305
ENSG00000164190
ENSG00000186395
ENSG00000126778
ENSG00000146700
ENSG00000288318
ENSG00000125247
ENSG00000124212
ENSG00000164946
ENSG00000058404
ENSG00000119638
ENSG00000183305
ENSG00000167996
ENSG00000251503
ENSG00000026751
ENSG00000138650
ENSG00000124635
ENSG00000029363
ENSG00000128886
ENSG00000288295
ENSG00000087258
ENSG00000213465
ENSG00000115947
ENSG00000070193
ENSG00000227506
ENSG00000102245
ENSG00000172183
ENSG00000259261
ENSG00000149930
ENSG00000277110
ENSG00000111262
ENSG00000065320
ENSG00000219435
ENSG00000101444
ENSG00000090863
ENSG00000167658
ENSG00000000003
ENSG00000169871
ENSG00000176046
ENSG00000144354
ENSG00000100359
ENSG00000197122
ENSG00000130758
ENSG00000212128
ENSG00000064999
ENSG00000108839
ENSG00000166167
ENSG00000144015
ENSG00000183837
ENSG00000092531
ENSG00000204897
ENSG00000234846
ENSG00000143387
ENSG00000102908
ENSG00000121879
ENSG00000276885
ENSG00000137509
ENSG00000151502
ENSG00000171943
ENSG00000127324
ENSG00000167633
ENSG00000231396
ENSG00000003056
ENSG00000149021
ENSG00000069329
ENSG00000154370
ENSG00000107672
ENSG00000120211
ENSG00000113263
ENSG00000169071
ENSG00000111653
ENSG00000270601
ENSG00000204501
ENSG00000165912
ENSG00000143153
ENSG00000076604
ENSG00000065883
ENSG00000131409
ENSG00000002330
ENSG00000221866
ENSG00000125148
ENSG00000166025
ENSG00000072958
ENSG00000181830
ENSG00000205089
ENSG00000163794
ENSG00000161904
ENSG00000204197
ENSG00000172322
ENSG00000237825
ENSG00000160551
ENSG00000107372
ENSG00000187689
ENSG00000167513
ENSG00000109919
ENSG00000163512
ENSG00000138035
ENSG00000185155
ENSG00000288505
ENSG00000170364
ENSG00000164742
ENSG00000137764
ENSG00000086666
ENSG00000165181
ENSG00000091129
ENSG00000211938
ENSG00000188626
ENSG00000118804
ENSG00000274575
ENSG00000168468
ENSG00000112992
ENSG00000169188
ENSG00000138772
ENSG00000132965
ENSG00000184979
ENSG00000136235
ENSG00000206208
ENSG00000160862
ENSG00000134873
ENSG00000241674
ENSG00000134757
ENSG00000166199
ENSG00000102794
ENSG00000117152
ENSG00000282449
ENSG00000069345
ENSG00000230514
ENSG00000223980
ENSG00000103423
ENSG00000012171
ENSG00000144744
ENSG00000117090
ENSG00000126785
ENSG00000111961
ENSG00000254999
ENSG00000171490
ENSG00000145826
ENSG00000234078
ENSG00000105357
ENSG00000124882
ENSG00000128045
ENSG00000105501
ENSG00000197561
ENSG00000139437
ENSG00000205339
ENSG00000172156
ENSG00000237103
ENSG00000137403
ENSG00000118702
ENSG00000182566
ENSG00000150594
ENSG00000220948
ENSG00000263243
ENSG00000273457
ENSG00000179914
ENSG00000173908
ENSG00000277804
ENSG00000165215
ENSG00000211648
ENSG00000078747
ENSG00000154229
ENSG00000276977
ENSG00000143869
ENSG00000160117
ENSG00000007047
ENSG00000253767
ENSG00000134419
ENSG00000243477
ENSG00000145555
ENSG00000078098
ENSG00000185624
ENSG00000023839
ENSG00000050030
ENSG00000173818
ENSG00000229769
ENSG00000276935
ENSG00000182931
ENSG00000091513
ENSG00000111321
ENSG00000105397
ENSG00000285301
ENSG00000101057
ENSG00000276231
ENSG00000166387
ENSG00000138698
ENSG00000166801
ENSG00000166090
ENSG00000135373
ENSG00000078487
ENSG00000175756
ENSG00000138760
ENSG00000172977
ENSG00000074800
ENSG00000142784
ENSG00000139370
ENSG00000179630
ENSG00000068971
ENSG00000174125
ENSG00000151320
ENSG00000104368
ENSG00000083454
ENSG00000101052
ENSG00000198768
ENSG00000135312
ENSG00000206433
ENSG00000152234
ENSG00000131737
ENSG00000283777
ENSG00000130957
ENSG00000135372
ENSG00000283348
ENSG00000088367
ENSG00000131914
ENSG00000166197
ENSG00000288299
ENSG00000147571
ENSG00000196189
ENSG00000087460
ENSG00000285383
ENSG00000211731
ENSG00000099864
ENSG00000215474
ENSG00000136758
ENSG00000101347
ENSG00000169129
ENSG00000280411
ENSG00000137812
ENSG00000185630
ENSG00000134954
ENSG00000196914
ENSG00000223919
ENSG00000255419
ENSG00000107859
ENSG00000197694
ENSG00000164327
ENSG00000177830
ENSG00000033178
ENSG00000227333
ENSG00000206308
ENSG00000117751
ENSG00000141519
ENSG00000100865
ENSG00000285281
ENSG00000112562
ENSG00000281536
ENSG00000179218
ENSG00000211801
ENSG00000217555
ENSG00000204104
ENSG00000103490
ENSG00000162490
ENSG00000284571
ENSG00000168874
ENSG00000213023
ENSG00000116977
ENSG00000105245
ENSG00000275243
ENSG00000137261
ENSG00000117407
ENSG00000179388
ENSG00000158717
ENSG00000091592
ENSG00000141959
ENSG00000136048
ENSG00000119414
ENSG00000103056
ENSG00000094914
ENSG00000184144
ENSG00000078369
ENSG00000112062
ENSG00000140623
ENSG00000185149
ENSG00000285023
ENSG00000079739
ENSG00000145147
ENSG00000148680
ENSG00000013588
ENSG00000132692
ENSG00000211951
ENSG00000122194
ENSG00000133703
ENSG00000116106
ENSG00000019169
ENSG00000105948
ENSG00000154582
ENSG00000277400
ENSG00000211979
ENSG00000083457
ENSG00000282745
ENSG00000225327
ENSG00000155100
ENSG00000144554
ENSG00000167114
ENSG00000010017
ENSG00000174840
ENSG00000213585
ENSG00000138794
ENSG00000116874
ENSG00000143479
ENSG00000273887
ENSG00000074319
ENSG00000185359
ENSG00000134569
ENSG00000020129
ENSG00000131711
ENSG00000140538
ENSG00000173786
ENSG00000113356
ENSG00000182985
ENSG00000120539
ENSG00000105701
ENSG00000164736
ENSG00000125571
ENSG00000285251
ENSG00000120889
ENSG00000274221
ENSG00000171992
ENSG00000127955
ENSG00000169231
ENSG00000242092
ENSG00000130726
ENSG00000101405
ENSG00000168476
ENSG00000204020
ENSG00000089012
ENSG00000178175
ENSG00000180448
ENSG00000054282
ENSG00000170242
ENSG00000288219
ENSG00000154803
ENSG00000164171
ENSG00000017427
ENSG00000134571
ENSG00000173431
ENSG00000277282
ENSG00000135245
ENSG00000281166
ENSG00000134460
ENSG00000275118
ENSG00000102755
ENSG00000235657
ENSG00000163734
ENSG00000141965
ENSG00000167984
ENSG00000211647
ENSG00000130066
ENSG00000180875
ENSG00000151474
ENSG00000143924
ENSG00000205835
ENSG00000068305
ENSG00000169194
ENSG00000197299
ENSG00000117595
ENSG00000113575
ENSG00000174928
ENSG00000233816
ENSG00000172115
ENSG00000133794
ENSG00000198586
ENSG00000140939
ENSG00000282719
ENSG00000070770
ENSG00000085415
ENSG00000196632
ENSG00000211611
ENSG00000122966
ENSG00000129654
ENSG00000101000
ENSG00000136878
ENSG00000260903
ENSG00000133216
ENSG00000277633
ENSG00000278211
ENSG00000275796
ENSG00000206435
ENSG00000233573
ENSG00000104518
ENSG00000101871
ENSG00000145824
ENSG00000204487
ENSG00000275099
ENSG00000275658
ENSG00000168214
ENSG00000089006
ENSG00000126233
ENSG00000134489
ENSG00000179094
ENSG00000168028
ENSG00000106004
ENSG00000132334
ENSG00000066468
ENSG00000119326
ENSG00000174136
ENSG00000155858
ENSG00000126457
ENSG00000114473
ENSG00000054277
ENSG00000198883
ENSG00000120742
ENSG00000120280
ENSG00000120800
ENSG00000178997
ENSG00000075891
ENSG00000148704
ENSG00000135679
ENSG00000120708
ENSG00000085872
ENSG00000163918
ENSG00000160013
ENSG00000280495
ENSG00000117266
ENSG00000125398
ENSG00000108759
ENSG00000168703
ENSG00000140836
ENSG00000244588
ENSG00000176697
ENSG00000228325
ENSG00000122585
ENSG00000135913
ENSG00000262845
ENSG00000162434
ENSG00000276395
ENSG00000165566
ENSG00000105229
ENSG00000229579
ENSG00000128590
ENSG00000255302
ENSG00000213281
ENSG00000134780
ENSG00000149212
ENSG00000165637
ENSG00000175866
ENSG00000172766
ENSG00000181104
ENSG00000144231
ENSG00000153391
ENSG00000175809
ENSG00000134371
ENSG00000204610
ENSG00000049130
ENSG00000165660
ENSG00000158164
ENSG00000239975
ENSG00000134532
ENSG00000167693
ENSG00000189067
ENSG00000276070
ENSG00000100453
ENSG00000163221
ENSG00000241294
ENSG00000169689
ENSG00000237649
ENSG00000277641
ENSG00000237155
ENSG00000030304
ENSG00000154358
ENSG00000242335
ENSG00000134013
ENSG00000196230
ENSG00000106477
ENSG00000152767
ENSG00000146414
ENSG00000206406
ENSG00000160207
ENSG00000122126
ENSG00000284076
ENSG00000171792
ENSG00000171860
ENSG00000176915
ENSG00000114446
ENSG00000213463
ENSG00000185245
ENSG00000150455
ENSG00000149923
ENSG00000144648
ENSG00000167315
ENSG00000165490
ENSG00000137747
ENSG00000107816
ENSG00000134899
ENSG00000185627
ENSG00000277796
ENSG00000155506
ENSG00000162772
ENSG00000168056
ENSG00000054598
ENSG00000259207
ENSG00000203785
ENSG00000096433
ENSG00000144655
ENSG00000178188
ENSG00000129295
ENSG00000204967
ENSG00000183813
ENSG00000211792
ENSG00000023445
ENSG00000273749
ENSG00000120509
ENSG00000133800
ENSG00000178690
ENSG00000159763
ENSG00000150394
ENSG00000159346
ENSG00000185201
ENSG00000070501
ENSG00000131187
ENSG00000108590
ENSG00000213047
ENSG00000102978
ENSG00000166145
ENSG00000185862
ENSG00000113389
ENSG00000214042
ENSG00000164430
ENSG00000258366
ENSG00000112182
ENSG00000102977
ENSG00000276747
ENSG00000256870
ENSG00000188428
ENSG00000121579
ENSG00000204505
ENSG00000182054
ENSG00000218305
ENSG00000283063
ENSG00000142700
ENSG00000025039
ENSG00000119318
ENSG00000174672
ENSG00000255501
ENSG00000134057
ENSG00000206279
ENSG00000121361
ENSG00000197632
ENSG00000146535
ENSG00000165682
ENSG00000169435
ENSG00000256618
ENSG00000179542
ENSG00000146833
ENSG00000131943
ENSG00000276336
ENSG00000186340
ENSG00000274829
ENSG00000167207
ENSG00000206206
ENSG00000163913
ENSG00000170955
ENSG00000132341
ENSG00000185033
ENSG00000151632
ENSG00000079805
ENSG00000179242
ENSG00000198624
ENSG00000112559
ENSG00000274736
ENSG00000127564
ENSG00000103415
ENSG00000206297
ENSG00000069482
ENSG00000138802
ENSG00000198369
ENSG00000158270
ENSG00000282566
ENSG00000196154
ENSG00000158636
ENSG00000179934
ENSG00000142798
ENSG00000106367
ENSG00000253305
ENSG00000089250
ENSG00000234539
ENSG00000077092
ENSG00000156239
ENSG00000164690
ENSG00000072110
ENSG00000123415
ENSG00000106829
ENSG00000196591
ENSG00000166266
ENSG00000112200
ENSG00000282741
ENSG00000278021
ENSG00000052850
ENSG00000123384
ENSG00000282627
ENSG00000151729
ENSG00000104067
ENSG00000102225
ENSG00000107020
ENSG00000175203
ENSG00000163599
ENSG00000100867
ENSG00000173402
ENSG00000170324
ENSG00000111877
ENSG00000167646
ENSG00000068001
ENSG00000169413
ENSG00000211701
ENSG00000086102
ENSG00000288152
ENSG00000113648
ENSG00000159516
ENSG00000077463
ENSG00000104320
ENSG00000198707
ENSG00000275791
ENSG00000167565
ENSG00000197496
ENSG00000284816
ENSG00000177098
ENSG00000213015
ENSG00000282579
ENSG00000151491
ENSG00000171587
ENSG00000171560
ENSG00000148482
ENSG00000159167
ENSG00000103067
ENSG00000275123
ENSG00000166170
ENSG00000135164
ENSG00000167941
ENSG00000284958
ENSG00000175662
ENSG00000100567
ENSG00000099968
ENSG00000041982
ENSG00000007264
ENSG00000183709
ENSG00000067715
ENSG00000227140
ENSG00000139734
ENSG00000091986
ENSG00000204267
ENSG00000110395
ENSG00000048052
ENSG00000173207
ENSG00000011523
ENSG00000101096
ENSG00000184524
ENSG00000162344
ENSG00000164867
ENSG00000151208
ENSG00000186265
ENSG00000235022
ENSG00000170633
ENSG00000133863
ENSG00000170962
ENSG00000047188
ENSG00000182541
ENSG00000176208
ENSG00000278767
ENSG00000011332
ENSG00000010704
ENSG00000166863
ENSG00000166311
ENSG00000124155
ENSG00000150867
ENSG00000057019
ENSG00000223443
ENSG00000049239
ENSG00000105778
ENSG00000278624
ENSG00000006468
ENSG00000185567
ENSG00000101782
ENSG00000197063
ENSG00000116544
ENSG00000196289
ENSG00000132932
ENSG00000198722
ENSG00000278224
ENSG00000174574
ENSG00000213512
ENSG00000215547
ENSG00000106688
ENSG00000282213
ENSG00000168546
ENSG00000137965
ENSG00000151923
ENSG00000175467
ENSG00000198681
ENSG00000022267
ENSG00000078900
ENSG00000176225
ENSG00000256061
ENSG00000159593
ENSG00000234343
ENSG00000169330
ENSG00000282499
ENSG00000011405
ENSG00000100216
ENSG00000136950
ENSG00000003436
ENSG00000197079
ENSG00000138119
ENSG00000253534
ENSG00000156127
ENSG00000137766
ENSG00000169032
ENSG00000143398
ENSG00000119522
ENSG00000281500
ENSG00000183742
ENSG00000275269
ENSG00000162670
ENSG00000164754
ENSG00000117560
ENSG00000135083
ENSG00000264364
ENSG00000242866
ENSG00000109471
ENSG00000196101
ENSG00000100949
ENSG00000285302
ENSG00000103540
ENSG00000179295
ENSG00000168447
ENSG00000113209
ENSG00000227746
ENSG00000143858
ENSG00000231003
ENSG00000125492
ENSG00000186174
ENSG00000183048
ENSG00000170667
ENSG00000178804
ENSG00000179941
ENSG00000137478
ENSG00000144677
ENSG00000088926
ENSG00000173614
ENSG00000153071
ENSG00000146426
ENSG00000127578
ENSG00000140262
ENSG00000110925
ENSG00000268221
ENSG00000169598
ENSG00000162006
ENSG00000284150
ENSG00000124160
ENSG00000121211
ENSG00000197921
ENSG00000168329
ENSG00000138722
ENSG00000235985
ENSG00000197442
ENSG00000282583
ENSG00000225805
ENSG00000239329
ENSG00000211645
ENSG00000153879
ENSG00000082014
ENSG00000196388
ENSG00000103257
ENSG00000095397
ENSG00000198171
ENSG00000276085
ENSG00000281449
ENSG00000128731
ENSG00000124664
ENSG00000197386
ENSG00000131435
ENSG00000076924
ENSG00000206506
ENSG00000162594
ENSG00000163623
ENSG00000226437
ENSG00000158488
ENSG00000141052
ENSG00000206287
ENSG00000145423
ENSG00000162409
ENSG00000122705
ENSG00000236315
ENSG00000164266
ENSG00000151012
ENSG00000134882
ENSG00000184047
ENSG00000117525
ENSG00000178252
ENSG00000173369
ENSG00000090539
ENSG00000262860
ENSG00000167286
ENSG00000177683
ENSG00000104918
ENSG00000146192
ENSG00000125409
ENSG00000108679
ENSG00000116133
ENSG00000275736
ENSG00000119922
ENSG00000119547
ENSG00000278195
ENSG00000065328
ENSG00000103811
ENSG00000282725
ENSG00000178115
ENSG00000136937
ENSG00000198492
ENSG00000155719
ENSG00000176485
ENSG00000039068
ENSG00000119682
ENSG00000005381
ENSG00000135111
ENSG00000281614
ENSG00000131584
ENSG00000230726
ENSG00000237710
ENSG00000187514
ENSG00000141564
ENSG00000104936
ENSG00000211943
ENSG00000180008
ENSG00000133961
ENSG00000164532
ENSG00000127863
ENSG00000135114
ENSG00000237724
ENSG00000009724
ENSG00000087053
ENSG00000137078
ENSG00000168930
ENSG00000113555
ENSG00000134243
ENSG00000225697
ENSG00000085063
ENSG00000243238
ENSG00000109079
ENSG00000015285
ENSG00000104763
ENSG00000204498
ENSG00000196570
ENSG00000160856
ENSG00000180658
ENSG00000100888
ENSG00000128652
ENSG00000102572
ENSG00000136695
ENSG00000186818
ENSG00000285482
ENSG00000152208
ENSG00000275290
ENSG00000236967
ENSG00000185896
ENSG00000211710
ENSG00000277075
ENSG00000172724
ENSG00000163808
ENSG00000130479
ENSG00000010610
ENSG00000129514
ENSG00000113273
ENSG00000159079
ENSG00000147873
ENSG00000275555
ENSG00000156313
ENSG00000086991
ENSG00000149418
ENSG00000176058
ENSG00000074266
ENSG00000054793
ENSG00000118246
ENSG00000123908
ENSG00000204314
ENSG00000275342
ENSG00000141030
ENSG00000205302
ENSG00000169856
ENSG00000150347
ENSG00000089289
ENSG00000168389
ENSG00000102385
ENSG00000143199
ENSG00000014641
ENSG00000196126
ENSG00000261986
ENSG00000239754
ENSG00000120833
ENSG00000282608
ENSG00000129474
ENSG00000260916
ENSG00000169347
ENSG00000168385
ENSG00000171132
ENSG00000180730
ENSG00000112245
ENSG00000106404
ENSG00000254221
ENSG00000141933
ENSG00000124839
ENSG00000213341
ENSG00000231558
ENSG00000099246
ENSG00000172020
ENSG00000153283
ENSG00000150764
ENSG00000131203
ENSG00000005156
ENSG00000288357
ENSG00000039650
ENSG00000152409
ENSG00000160783
ENSG00000119714
ENSG00000198561
ENSG00000166747
ENSG00000242252
ENSG00000241794
ENSG00000118997
ENSG00000097096
ENSG00000139197
ENSG00000288508
ENSG00000104938
ENSG00000211659
ENSG00000154783
ENSG00000206292
ENSG00000162951
ENSG00000254585
ENSG00000185022
ENSG00000198300
ENSG00000162738
ENSG00000061492
ENSG00000108771
ENSG00000008394
ENSG00000182271
ENSG00000105996
ENSG00000113758
ENSG00000055332
ENSG00000082781
ENSG00000183864
ENSG00000073910
ENSG00000069849
ENSG00000171446
ENSG00000172005
ENSG00000149547
ENSG00000090659
ENSG00000171105
ENSG00000120129
ENSG00000078237
ENSG00000226173
ENSG00000081320
ENSG00000136002
ENSG00000128594
ENSG00000080839
ENSG00000143627
ENSG00000110944
ENSG00000283750
ENSG00000141568
ENSG00000140835
ENSG00000005961
ENSG00000211625
ENSG00000125384
ENSG00000141551
ENSG00000101439
ENSG00000183454
ENSG00000154654
ENSG00000197774
ENSG00000214413
ENSG00000185010
ENSG00000173334
ENSG00000251493
ENSG00000148926
ENSG00000143322
ENSG00000113048
ENSG00000131016
ENSG00000129455
ENSG00000184371
ENSG00000233149
ENSG00000006453
ENSG00000145920
ENSG00000136238
ENSG00000282543
ENSG00000060971
ENSG00000240972
ENSG00000182979
ENSG00000101188
ENSG00000137474
ENSG00000131653
ENSG00000150361
ENSG00000116194
ENSG00000196419
ENSG00000151849
ENSG00000128918
ENSG00000178591
ENSG00000236149
ENSG00000176386
ENSG00000197594
ENSG00000108947
ENSG00000107485
ENSG00000154473
ENSG00000275743
ENSG00000099849
ENSG00000152332
ENSG00000181085
ENSG00000128322
ENSG00000101596
ENSG00000138686
ENSG00000143369
ENSG00000112319
ENSG00000226264
ENSG00000188425
ENSG00000116954
ENSG00000094880
ENSG00000106823
ENSG00000109756
ENSG00000133056
ENSG00000186897
ENSG00000250479
ENSG00000253731
ENSG00000253797
ENSG00000275841
ENSG00000003756
ENSG00000090447
ENSG00000085265
ENSG00000100842
ENSG00000184557
ENSG00000111424
ENSG00000169067
ENSG00000205213
ENSG00000114737
ENSG00000156234
ENSG00000083937
ENSG00000163947
ENSG00000102970
ENSG00000138136
ENSG00000143318
ENSG00000165556
ENSG00000143556
ENSG00000108465
ENSG00000130508
ENSG00000137776
ENSG00000118523
ENSG00000135870
ENSG00000169902
ENSG00000157796
ENSG00000175274
ENSG00000284238
ENSG00000116260
ENSG00000100911
ENSG00000237071
ENSG00000100479
ENSG00000129562
ENSG00000276423
ENSG00000283022
ENSG00000160183
ENSG00000024048
ENSG00000108602
ENSG00000181754
ENSG00000128655
ENSG00000187109
ENSG00000185920
ENSG00000171557
ENSG00000197766
ENSG00000204175
ENSG00000162896
ENSG00000100625
ENSG00000214513
ENSG00000147889
ENSG00000138771
ENSG00000184903
ENSG00000206331
ENSG00000276146
ENSG00000156453
ENSG00000136859
ENSG00000176105
ENSG00000008869
ENSG00000171314
ENSG00000180596
ENSG00000266094
ENSG00000116670
ENSG00000175305
ENSG00000114480
ENSG00000179364
ENSG00000186635
ENSG00000168517
ENSG00000166135
ENSG00000198873
ENSG00000123836
ENSG00000100225
ENSG00000198915
ENSG00000175264
ENSG00000282049
ENSG00000149582
ENSG00000078053
ENSG00000118972
ENSG00000159189
ENSG00000107282
ENSG00000206395
ENSG00000101367
ENSG00000164305
ENSG00000169851
ENSG00000147488
ENSG00000170581
ENSG00000145779
ENSG00000105974
ENSG00000156256
ENSG00000123329
ENSG00000220205
ENSG00000020633
ENSG00000196576
ENSG00000102362
ENSG00000244414
ENSG00000235960
ENSG00000163956
ENSG00000077420
ENSG00000086300
ENSG00000206430
ENSG00000223865
ENSG00000148357
ENSG00000187122
ENSG00000147669
ENSG00000101311
ENSG00000002586
ENSG00000104435
ENSG00000233209
ENSG00000090924
ENSG00000172794
ENSG00000282415
ENSG00000087303
ENSG00000151615
ENSG00000147443
ENSG00000162458
ENSG00000006740
ENSG00000104371
ENSG00000120327
ENSG00000146066
ENSG00000170523
ENSG00000187961
ENSG00000021574
ENSG00000180509
ENSG00000157978
ENSG00000144366
ENSG00000066777
ENSG00000205502
ENSG00000086827
ENSG00000168952
ENSG00000231543
ENSG00000148219
ENSG00000113749
ENSG00000149554
ENSG00000086062
ENSG00000166313
ENSG00000023287
ENSG00000173809
ENSG00000144451
ENSG00000160703
ENSG00000129009
ENSG00000175029
ENSG00000197771
ENSG00000183520
ENSG00000007168
ENSG00000076053
ENSG00000077800
ENSG00000156508
ENSG00000124233
ENSG00000239264
ENSG00000282019
ENSG00000164825
ENSG00000138107
ENSG00000198836
ENSG00000185269
ENSG00000041880
ENSG00000166689
ENSG00000134755
ENSG00000122735
ENSG00000120324
ENSG00000125652
ENSG00000122223
ENSG00000148498
ENSG00000185722
ENSG00000177047
ENSG00000238227
ENSG00000176973
ENSG00000123146
ENSG00000138675
ENSG00000182134
ENSG00000113070
ENSG00000148798
ENSG00000148965
ENSG00000169469
ENSG00000085840
ENSG00000187672
ENSG00000140691
ENSG00000187545
ENSG00000185972
ENSG00000110442
ENSG00000108100
ENSG00000101082
ENSG00000266028
ENSG00000173517
ENSG00000158865
ENSG00000068650
ENSG00000182372
ENSG00000136824
ENSG00000275404
ENSG00000137845
ENSG00000185088
ENSG00000074416
ENSG00000197859
ENSG00000173465
ENSG00000232957
ENSG00000183734
ENSG00000169057
ENSG00000089248
ENSG00000106052
ENSG00000226430
ENSG00000088325
ENSG00000100427
ENSG00000178934
ENSG00000119801
ENSG00000229074
ENSG00000215012
ENSG00000168995
ENSG00000122512
ENSG00000176887
ENSG00000186442
ENSG00000224708
ENSG00000133112
ENSG00000163631
ENSG00000110777
ENSG00000230230
ENSG00000104643
ENSG00000092621
ENSG00000231002
ENSG00000102967
ENSG00000088387
ENSG00000179348
ENSG00000241697
ENSG00000181195
ENSG00000228913
ENSG00000171540
ENSG00000283150
ENSG00000174842
ENSG00000149311
ENSG00000148344
ENSG00000180543
ENSG00000130164
ENSG00000134516
ENSG00000099341
ENSG00000240382
ENSG00000073849
ENSG00000171517
ENSG00000103544
ENSG00000169918
ENSG00000137713
ENSG00000167601
ENSG00000276163
ENSG00000134531
ENSG00000132535
ENSG00000101966
ENSG00000114026
ENSG00000282691
ENSG00000166949
ENSG00000178950
ENSG00000179820
ENSG00000109684
ENSG00000137397
ENSG00000148948
ENSG00000144642
ENSG00000243646
ENSG00000164038
ENSG00000152503
ENSG00000141293
ENSG00000136811
ENSG00000171603
ENSG00000165392
ENSG00000137393
ENSG00000167751
ENSG00000186792
ENSG00000109670
ENSG00000075073
ENSG00000090554
[truncated: 7,466 more rows]

## Sheet: GO2
gene stable id
ENSG00000128340
ENSG00000160404
ENSG00000147255
ENSG00000011485
ENSG00000231823
ENSG00000170468
ENSG00000096395
ENSG00000155657
ENSG00000107140
ENSG00000196072
ENSG00000135218
ENSG00000282212
ENSG00000139372
ENSG00000135919
ENSG00000004487
ENSG00000282447
ENSG00000099937
ENSG00000141696
ENSG00000160789
ENSG00000184445
ENSG00000144031
ENSG00000155666
ENSG00000158122
ENSG00000180549
ENSG00000266265
ENSG00000187474
ENSG00000164128
ENSG00000197415
ENSG00000158528
ENSG00000185324
ENSG00000180708
ENSG00000140534
ENSG00000132694
ENSG00000076984
ENSG00000164342
ENSG00000163735
ENSG00000118137
ENSG00000071991
ENSG00000113558
ENSG00000048028
ENSG00000020181
ENSG00000171100
ENSG00000229597
ENSG00000130635
ENSG00000144868
ENSG00000127022
ENSG00000134982
ENSG00000128656
ENSG00000136643
ENSG00000101282
ENSG00000170542
ENSG00000096872
ENSG00000134917
ENSG00000167755
ENSG00000058668
ENSG00000185386
ENSG00000115718
ENSG00000141503
ENSG00000274587
ENSG00000243958
ENSG00000131042
ENSG00000096384
ENSG00000171303
ENSG00000167085
ENSG00000164808
ENSG00000114209
ENSG00000282098
ENSG00000109625
ENSG00000076356
ENSG00000124181
ENSG00000175387
ENSG00000127445
ENSG00000129158
ENSG00000160447
ENSG00000288210
ENSG00000276836
ENSG00000239839
ENSG00000085719
ENSG00000064205
ENSG00000182117
ENSG00000091039
ENSG00000197706
ENSG00000142677
ENSG00000248405
ENSG00000117724
ENSG00000181609
ENSG00000237254
ENSG00000130037
ENSG00000120500
ENSG00000145358
ENSG00000227565
ENSG00000128285
ENSG00000102678
ENSG00000072694
ENSG00000146221
ENSG00000122025
ENSG00000100151
ENSG00000127831
ENSG00000288401
ENSG00000158445
ENSG00000186907
ENSG00000196778
ENSG00000273713
ENSG00000288445
ENSG00000172016
ENSG00000182330
ENSG00000132465
ENSG00000106976
ENSG00000159445
ENSG00000239590
ENSG00000140931
ENSG00000196782
ENSG00000114999
ENSG00000155876
ENSG00000180921
ENSG00000174943
ENSG00000113812
ENSG00000176893
ENSG00000165959
ENSG00000198753
ENSG00000140105
ENSG00000182447
ENSG00000157110
ENSG00000103269
ENSG00000026103
ENSG00000123612
ENSG00000168769
ENSG00000197437
ENSG00000235396
ENSG00000177119
ENSG00000183072
ENSG00000137672
ENSG00000211724
ENSG00000140694
ENSG00000110876
ENSG00000143365
ENSG00000282252
ENSG00000282402
ENSG00000173848
ENSG00000125755
ENSG00000177606
ENSG00000011021
ENSG00000206468
ENSG00000082482
ENSG00000172476
ENSG00000143294
ENSG00000164741
ENSG00000232948
ENSG00000213445
ENSG00000288307
ENSG00000110492
ENSG00000171056
ENSG00000165702
ENSG00000125629
ENSG00000125810
ENSG00000128567
ENSG00000198910
ENSG00000173762
ENSG00000079841
ENSG00000139613
ENSG00000101307
ENSG00000169618
ENSG00000273633
ENSG00000184009
ENSG00000173040
ENSG00000075651
ENSG00000135365
ENSG00000121871
ENSG00000114646
ENSG00000163743
ENSG00000188375
ENSG00000232945
ENSG00000234195
ENSG00000277807
ENSG00000231475
ENSG00000288359
ENSG00000082293
ENSG00000157450
ENSG00000137807
ENSG00000118271
ENSG00000186912
ENSG00000115266
ENSG00000089220
ENSG00000120436
ENSG00000107833
ENSG00000127364
ENSG00000225635
ENSG00000158055
ENSG00000078043
ENSG00000103064
ENSG00000265491
ENSG00000275617
ENSG00000168610
ENSG00000164530
ENSG00000172243
ENSG00000183706
ENSG00000275452
ENSG00000135924
ENSG00000114573
ENSG00000105205
ENSG00000282899
ENSG00000148702
ENSG00000244067
ENSG00000232180
ENSG00000239388
ENSG00000143816
ENSG00000163602
ENSG00000104415
ENSG00000272805
ENSG00000130202
ENSG00000120088
ENSG00000243441
ENSG00000258992
ENSG00000168298
ENSG00000123843
ENSG00000211937
ENSG00000114302
ENSG00000111729
ENSG00000105499
ENSG00000282812
ENSG00000181656
ENSG00000103942
ENSG00000105447
ENSG00000003402
ENSG00000227993
ENSG00000119487
ENSG00000183762
ENSG00000196510
ENSG00000172936
ENSG00000282506
ENSG00000113763
ENSG00000132676
ENSG00000101104
ENSG00000169403
ENSG00000106462
ENSG00000120217
ENSG00000114648
ENSG00000186350
ENSG00000174982
ENSG00000114062
ENSG00000100697
ENSG00000147465
ENSG00000130513
ENSG00000109917
ENSG00000276004
ENSG00000114554
ENSG00000127928
ENSG00000258589
ENSG00000112312
ENSG00000278361
ENSG00000278637
ENSG00000086289
ENSG00000254709
ENSG00000147081
ENSG00000275214
ENSG00000116273
ENSG00000169429
ENSG00000173327
ENSG00000057935
ENSG00000099617
ENSG00000007171
ENSG00000174004
ENSG00000144560
ENSG00000188056
ENSG00000164695
ENSG00000226931
ENSG00000124440
ENSG00000226634
ENSG00000173918
ENSG00000099866
ENSG00000125522
ENSG00000111669
ENSG00000213927
ENSG00000137507
ENSG00000169016
ENSG00000138964
ENSG00000175471
ENSG00000279195
ENSG00000163646
ENSG00000140678
ENSG00000241534
ENSG00000198542
ENSG00000255823
ENSG00000282716
ENSG00000079616
ENSG00000188394
ENSG00000128989
ENSG00000168421
ENSG00000198673
ENSG00000181773
ENSG00000162704
ENSG00000164438
ENSG00000174837
ENSG00000115267
ENSG00000089234
ENSG00000047365
ENSG00000079385
ENSG00000180953
ENSG00000274286
ENSG00000149295
ENSG00000105290
ENSG00000109738
ENSG00000196182
ENSG00000162694
ENSG00000114812
ENSG00000082074
ENSG00000116857
ENSG00000173585
ENSG00000120899
ENSG00000159147
ENSG00000113448
ENSG00000066557
ENSG00000241258
ENSG00000160932
ENSG00000156711
ENSG00000165943
ENSG00000118520
ENSG00000276358
ENSG00000173302
ENSG00000170421
ENSG00000128610
ENSG00000179604
ENSG00000168556
ENSG00000152270
ENSG00000177707
ENSG00000277885
ENSG00000125952
ENSG00000125863
ENSG00000174233
ENSG00000172426
ENSG00000275501
ENSG00000091128
ENSG00000089486
ENSG00000075290
ENSG00000196562
ENSG00000168778
ENSG00000160271
ENSG00000116254
ENSG00000188716
ENSG00000180988
ENSG00000189241
ENSG00000120656
ENSG00000161664
ENSG00000183230
ENSG00000111199
ENSG00000234495
ENSG00000135333
ENSG00000118156
ENSG00000114346
ENSG00000166825
ENSG00000134318
ENSG00000184828
ENSG00000180432
ENSG00000275700
ENSG00000164022
ENSG00000027075
ENSG00000101868
ENSG00000171148
ENSG00000165730
ENSG00000054392
ENSG00000169760
ENSG00000160293
ENSG00000187323
ENSG00000125337
ENSG00000092295
ENSG00000156282
ENSG00000204481
ENSG00000181218
ENSG00000198053
ENSG00000164418
ENSG00000143954
ENSG00000234794
ENSG00000129946
ENSG00000136830
ENSG00000102890
ENSG00000231861
ENSG00000157014
ENSG00000169914
ENSG00000173264
ENSG00000285387
ENSG00000171243
ENSG00000282025
ENSG00000099957
ENSG00000168959
ENSG00000275122
ENSG00000165376
ENSG00000113971
ENSG00000235017
ENSG00000104953
ENSG00000274049
ENSG00000108700
ENSG00000145901
ENSG00000165219
ENSG00000213626
ENSG00000163466
ENSG00000212127
ENSG00000064115
ENSG00000117601
ENSG00000030582
ENSG00000144191
ENSG00000162981
ENSG00000133119
ENSG00000106290
ENSG00000285105
ENSG00000160113
ENSG00000182256
ENSG00000282119
ENSG00000113805
ENSG00000235233
ENSG00000104805
ENSG00000014216
ENSG00000183844
ENSG00000100077
ENSG00000176567
ENSG00000242802
ENSG00000105825
ENSG00000188211
ENSG00000145012
ENSG00000175643
ENSG00000170142
ENSG00000234836
ENSG00000254834
ENSG00000187079
ENSG00000186951
ENSG00000170956
ENSG00000230505
ENSG00000135821
ENSG00000136305
ENSG00000171596
ENSG00000109132
ENSG00000282040
ENSG00000106299
ENSG00000196689
ENSG00000164007
ENSG00000197329
ENSG00000120885
ENSG00000132688
ENSG00000165169
ENSG00000183971
ENSG00000064490
ENSG00000167910
ENSG00000131462
ENSG00000196937
ENSG00000142273
ENSG00000203668
ENSG00000154767
ENSG00000107371
ENSG00000276357
ENSG00000175215
ENSG00000111752
ENSG00000116478
ENSG00000172377
ENSG00000053254
ENSG00000170632
ENSG00000104081
ENSG00000108342
ENSG00000274914
ENSG00000051523
ENSG00000284063
ENSG00000105879
ENSG00000153563
ENSG00000177455
ENSG00000051341
ENSG00000143384
ENSG00000180433
ENSG00000273529
ENSG00000156261
ENSG00000116711
ENSG00000081138
ENSG00000117676
ENSG00000159216
ENSG00000135744
ENSG00000206320
ENSG00000134644
ENSG00000197746
ENSG00000165606
ENSG00000164404
ENSG00000113296
ENSG00000147432
ENSG00000130300
ENSG00000054796
ENSG00000127152
ENSG00000174937
ENSG00000115526
ENSG00000115641
ENSG00000180370
ENSG00000171812
ENSG00000166444
ENSG00000121053
ENSG00000187730
ENSG00000124151
ENSG00000103522
ENSG00000282633
ENSG00000263028
ENSG00000196792
ENSG00000164035
ENSG00000179695
ENSG00000146013
ENSG00000187735
ENSG00000236895
ENSG00000134909
ENSG00000251546
ENSG00000109255
ENSG00000187736
ENSG00000168209
ENSG00000108797
ENSG00000077279
ENSG00000141510
ENSG00000100023
ENSG00000155926
ENSG00000173198
ENSG00000184956
ENSG00000274734
ENSG00000011422
ENSG00000204577
ENSG00000165197
ENSG00000109452
ENSG00000106852
ENSG00000105767
ENSG00000110274
ENSG00000184647
ENSG00000251664
ENSG00000110321
ENSG00000239810
ENSG00000166848
ENSG00000169604
ENSG00000102144
ENSG00000172232
ENSG00000078725
ENSG00000104941
ENSG00000189108
ENSG00000150782
ENSG00000068903
ENSG00000237051
ENSG00000135905
ENSG00000188064
ENSG00000223465
ENSG00000234920
ENSG00000231526
ENSG00000075856
ENSG00000132185
ENSG00000204227
ENSG00000153266
ENSG00000198783
ENSG00000137337
ENSG00000132872
ENSG00000135632
ENSG00000281990
ENSG00000102935
ENSG00000166833
ENSG00000215301
ENSG00000070808
ENSG00000161203
ENSG00000164122
ENSG00000162009
ENSG00000108688
ENSG00000187957
ENSG00000276536
ENSG00000108187
ENSG00000106799
ENSG00000126458
ENSG00000132855
ENSG00000170881
ENSG00000234530
ENSG00000181788
ENSG00000155511
ENSG00000110881
ENSG00000230108
ENSG00000164292
ENSG00000288602
ENSG00000258643
ENSG00000081842
ENSG00000120949
ENSG00000120896
ENSG00000159128
ENSG00000152910
ENSG00000071243
ENSG00000010244
ENSG00000172725
ENSG00000149089
ENSG00000233348
ENSG00000144035
ENSG00000276011
ENSG00000184698
ENSG00000138769
ENSG00000173406
ENSG00000172367
ENSG00000231044
ENSG00000228736
ENSG00000072501
ENSG00000198055
ENSG00000137642
ENSG00000254093
ENSG00000273793
ENSG00000273511
ENSG00000280873
ENSG00000118245
ENSG00000170477
ENSG00000096063
ENSG00000162949
ENSG00000165097
ENSG00000117400
ENSG00000168615
ENSG00000119729
ENSG00000107104
ENSG00000094631
ENSG00000133121
ENSG00000211598
ENSG00000196071
ENSG00000177300
ENSG00000181143
ENSG00000141556
ENSG00000187889
ENSG00000120235
ENSG00000176148
ENSG00000174953
ENSG00000166363
ENSG00000156384
ENSG00000175485
ENSG00000211652
ENSG00000175931
ENSG00000275013
ENSG00000164953
ENSG00000114631
ENSG00000127951
ENSG00000184293
ENSG00000198563
ENSG00000160654
ENSG00000126804
ENSG00000115163
ENSG00000099817
ENSG00000108829
ENSG00000122592
ENSG00000122574
ENSG00000138448
ENSG00000187800
ENSG00000119927
ENSG00000205846
ENSG00000278362
ENSG00000137825
ENSG00000039319
ENSG00000185988
ENSG00000180785
ENSG00000008382
ENSG00000187569
ENSG00000204590
ENSG00000082512
ENSG00000108576
ENSG00000171903
ENSG00000134574
ENSG00000095970
ENSG00000149573
ENSG00000176834
ENSG00000132024
ENSG00000138336
ENSG00000137700
ENSG00000121764
ENSG00000239732
ENSG00000091732
ENSG00000171951
ENSG00000103126
ENSG00000006125
ENSG00000186185
ENSG00000183955
ENSG00000197409
ENSG00000103495
ENSG00000107643
ENSG00000135636
ENSG00000203811
ENSG00000224389
ENSG00000205330
ENSG00000175073
ENSG00000134028
ENSG00000129965
ENSG00000273622
ENSG00000039139
ENSG00000127989
ENSG00000249961
ENSG00000214253
ENSG00000171195
ENSG00000136603
ENSG00000133321
ENSG00000163072
ENSG00000282305
ENSG00000164190
ENSG00000126778
ENSG00000288318
ENSG00000125247
ENSG00000124212
ENSG00000197790
ENSG00000164946
ENSG00000058404
ENSG00000183305
ENSG00000167996
ENSG00000251503
ENSG00000026751
ENSG00000138650
ENSG00000227639
ENSG00000124635
ENSG00000128886
ENSG00000029363
ENSG00000288295
ENSG00000087258
ENSG00000010803
ENSG00000181785
ENSG00000187918
ENSG00000070193
ENSG00000227506
ENSG00000102245
ENSG00000172183
ENSG00000237258
ENSG00000259261
ENSG00000149930
ENSG00000277110
ENSG00000154237
ENSG00000111262
ENSG00000065320
ENSG00000219435
ENSG00000106080
ENSG00000090863
ENSG00000000003
ENSG00000234668
ENSG00000176046
ENSG00000100359
ENSG00000197122
ENSG00000130758
ENSG00000212128
ENSG00000128510
ENSG00000064999
ENSG00000231319
ENSG00000108839
ENSG00000166167
ENSG00000226288
ENSG00000128310
ENSG00000143387
ENSG00000121879
ENSG00000102908
ENSG00000137509
ENSG00000285248
ENSG00000108849
ENSG00000087266
ENSG00000171943
ENSG00000180929
ENSG00000167633
ENSG00000080224
ENSG00000276368
ENSG00000149021
ENSG00000069329
ENSG00000107672
ENSG00000120211
ENSG00000113263
ENSG00000169071
ENSG00000111653
ENSG00000270601
ENSG00000204501
ENSG00000099958
ENSG00000143153
ENSG00000076604
ENSG00000065883
ENSG00000131409
ENSG00000002330
ENSG00000221866
ENSG00000125148
ENSG00000166025
ENSG00000181830
ENSG00000225993
ENSG00000176490
ENSG00000163794
ENSG00000161904
ENSG00000168830
ENSG00000204197
ENSG00000237825
ENSG00000160551
ENSG00000107372
ENSG00000165283
ENSG00000187689
ENSG00000167513
ENSG00000163512
ENSG00000138035
ENSG00000185155
ENSG00000180016
ENSG00000105507
ENSG00000288505
ENSG00000170364
ENSG00000183269
ENSG00000164742
ENSG00000137764
ENSG00000273780
ENSG00000086666
ENSG00000091129
ENSG00000211938
ENSG00000187857
ENSG00000274575
ENSG00000263097
ENSG00000168468
ENSG00000112992
ENSG00000169188
ENSG00000138772
ENSG00000229866
ENSG00000137878
ENSG00000111237
ENSG00000184979
ENSG00000136235
ENSG00000277303
ENSG00000092020
ENSG00000160862
ENSG00000155827
ENSG00000134873
ENSG00000241674
ENSG00000179119
ENSG00000134757
ENSG00000166199
ENSG00000102794
ENSG00000117152
ENSG00000282449
ENSG00000069345
ENSG00000230514
ENSG00000103423
ENSG00000092377
ENSG00000012171
ENSG00000117090
ENSG00000138617
ENSG00000126785
ENSG00000111961
ENSG00000254999
ENSG00000234078
ENSG00000124882
ENSG00000128045
ENSG00000105501
ENSG00000197561
ENSG00000139437
ENSG00000205339
ENSG00000172156
ENSG00000237103
ENSG00000137403
ENSG00000118702
ENSG00000182566
ENSG00000150594
ENSG00000273457
ENSG00000277804
ENSG00000165215
ENSG00000211648
ENSG00000078747
ENSG00000214866
ENSG00000276977
ENSG00000154229
ENSG00000143869
ENSG00000198691
ENSG00000160117
ENSG00000170145
ENSG00000007047
ENSG00000284838
ENSG00000253767
ENSG00000134419
ENSG00000145555
ENSG00000078098
ENSG00000115556
ENSG00000185624
ENSG00000023839
ENSG00000050030
ENSG00000173818
ENSG00000229769
ENSG00000080603
ENSG00000213218
ENSG00000276935
ENSG00000091513
ENSG00000163348
ENSG00000111321
ENSG00000106341
ENSG00000105397
ENSG00000283350
ENSG00000141404
ENSG00000276231
ENSG00000111432
ENSG00000108061
ENSG00000166801
ENSG00000166090
ENSG00000078487
ENSG00000175756
ENSG00000172977
ENSG00000074800
ENSG00000139370
ENSG00000179630
ENSG00000068971
ENSG00000174125
ENSG00000151320
ENSG00000104368
ENSG00000165879
ENSG00000145945
ENSG00000117410
ENSG00000083454
ENSG00000101052
ENSG00000198768
ENSG00000135312
ENSG00000206433
ENSG00000152234
ENSG00000283777
ENSG00000283348
ENSG00000131914
ENSG00000166197
ENSG00000078687
ENSG00000288299
ENSG00000147571
ENSG00000196189
ENSG00000087460
ENSG00000211731
ENSG00000278689
ENSG00000099864
ENSG00000183150
ENSG00000215474
ENSG00000136758
ENSG00000101347
ENSG00000169129
ENSG00000280411
ENSG00000137812
ENSG00000185630
ENSG00000196914
ENSG00000134954
ENSG00000149474
ENSG00000223919
ENSG00000048649
ENSG00000255419
ENSG00000230301
ENSG00000140382
ENSG00000107859
ENSG00000197694
ENSG00000164327
ENSG00000177535
ENSG00000227333
ENSG00000206308
ENSG00000141519
ENSG00000100865
ENSG00000285281
ENSG00000112562
ENSG00000179218
ENSG00000217555
ENSG00000150471
ENSG00000103490
ENSG00000162490
ENSG00000168874
ENSG00000213023
ENSG00000116977
ENSG00000183718
ENSG00000277316
ENSG00000196578
ENSG00000105245
ENSG00000275243
ENSG00000137261
ENSG00000117407
ENSG00000179388
ENSG00000203661
ENSG00000141959
ENSG00000181733
ENSG00000103056
ENSG00000184144
ENSG00000112062
ENSG00000078369
ENSG00000147614
ENSG00000185149
ENSG00000079739
ENSG00000145147
ENSG00000148680
ENSG00000013588
ENSG00000132692
ENSG00000211951
ENSG00000122194
ENSG00000167360
ENSG00000233141
ENSG00000133703
ENSG00000116106
ENSG00000019169
ENSG00000105948
ENSG00000154582
ENSG00000277400
ENSG00000211979
ENSG00000083457
ENSG00000282745
ENSG00000144554
ENSG00000167114
ENSG00000010017
ENSG00000143578
ENSG00000172154
ENSG00000213585
ENSG00000288293
ENSG00000188000
ENSG00000116874
ENSG00000143479
ENSG00000273887
ENSG00000074319
ENSG00000185359
ENSG00000134569
ENSG00000131711
ENSG00000140538
ENSG00000113356
ENSG00000182985
ENSG00000120539
ENSG00000105701
ENSG00000164736
ENSG00000125571
ENSG00000105011
ENSG00000120889
ENSG00000274221
ENSG00000127955
ENSG00000169231
ENSG00000176219
ENSG00000242092
ENSG00000130726
ENSG00000101405
ENSG00000089012
ENSG00000180448
ENSG00000178175
ENSG00000283154
ENSG00000054282
ENSG00000170242
ENSG00000154803
ENSG00000134308
ENSG00000274641
ENSG00000164171
ENSG00000017427
ENSG00000134571
ENSG00000144045
ENSG00000277282
ENSG00000213215
ENSG00000135245
ENSG00000281166
ENSG00000134460
ENSG00000099308
ENSG00000175894
ENSG00000275118
ENSG00000102755
ENSG00000163734
ENSG00000167984
ENSG00000177981
ENSG00000180875
ENSG00000014164
ENSG00000143924
ENSG00000205835
ENSG00000179097
ENSG00000117595
ENSG00000197299
ENSG00000113575
ENSG00000174928
ENSG00000233816
ENSG00000133794
ENSG00000198586
ENSG00000140939
ENSG00000282719
ENSG00000139718
ENSG00000070770
ENSG00000085415
ENSG00000196632
ENSG00000122966
ENSG00000129654
ENSG00000284896
ENSG00000101000
ENSG00000120910
ENSG00000221931
ENSG00000138674
ENSG00000237112
ENSG00000133216
ENSG00000277633
ENSG00000277932
ENSG00000164976
ENSG00000233573
ENSG00000101871
ENSG00000145824
ENSG00000197887
ENSG00000204487
ENSG00000275099
ENSG00000275658
ENSG00000168214
ENSG00000134489
ENSG00000126233
ENSG00000089006
ENSG00000179094
ENSG00000102471
ENSG00000273827
ENSG00000168028
ENSG00000106004
ENSG00000132334
ENSG00000066468
ENSG00000119326
ENSG00000174136
ENSG00000155858
ENSG00000126457
ENSG00000054277
ENSG00000114473
ENSG00000120742
ENSG00000120280
ENSG00000263715
ENSG00000154146
ENSG00000120800
ENSG00000075891
ENSG00000148704
ENSG00000135679
ENSG00000120708
ENSG00000085872
ENSG00000174238
ENSG00000163918
ENSG00000160013
ENSG00000240771
ENSG00000206467
ENSG00000125398
ENSG00000140836
ENSG00000244588
ENSG00000176697
ENSG00000152402
ENSG00000122585
ENSG00000068383
ENSG00000178498
ENSG00000162434
ENSG00000226033
ENSG00000165566
ENSG00000105229
ENSG00000128590
ENSG00000213281
ENSG00000114354
ENSG00000134780
ENSG00000149212
ENSG00000078589
ENSG00000165637
ENSG00000175866
ENSG00000172766
ENSG00000181104
ENSG00000153391
ENSG00000144231
ENSG00000134371
ENSG00000204610
ENSG00000049130
ENSG00000142623
ENSG00000239975
ENSG00000189067
ENSG00000280548
ENSG00000167693
ENSG00000276070
ENSG00000100453
ENSG00000163221
ENSG00000169689
ENSG00000237649
ENSG00000277641
ENSG00000174500
ENSG00000237155
ENSG00000030304
ENSG00000154358
ENSG00000242335
ENSG00000134013
ENSG00000284255
ENSG00000146414
ENSG00000206406
ENSG00000160207
ENSG00000122126
ENSG00000107130
ENSG00000225291
ENSG00000205683
ENSG00000235307
ENSG00000171792
ENSG00000171860
ENSG00000196266
ENSG00000176915
ENSG00000161021
ENSG00000114446
ENSG00000213463
ENSG00000185245
ENSG00000150455
ENSG00000149923
ENSG00000144648
ENSG00000196787
ENSG00000136478
ENSG00000167315
ENSG00000165490
ENSG00000107816
ENSG00000134899
ENSG00000185627
ENSG00000277796
ENSG00000155506
ENSG00000162772
ENSG00000131370
ENSG00000168056
ENSG00000139053
ENSG00000054598
ENSG00000176798
ENSG00000259207
ENSG00000096433
ENSG00000144655
ENSG00000158292
ENSG00000178188
ENSG00000172139
ENSG00000129295
ENSG00000126562
ENSG00000204967
ENSG00000183813
ENSG00000023445
ENSG00000273749
ENSG00000163624
ENSG00000133800
ENSG00000178690
ENSG00000159763
ENSG00000150394
ENSG00000159346
ENSG00000185201
ENSG00000070501
ENSG00000131187
ENSG00000108590
ENSG00000213047
ENSG00000075391
ENSG00000102978
ENSG00000196277
ENSG00000166145
ENSG00000185862
ENSG00000109047
ENSG00000113389
ENSG00000214042
ENSG00000164430
ENSG00000258366
ENSG00000183155
ENSG00000102977
ENSG00000276747
ENSG00000121579
ENSG00000131100
ENSG00000204505
ENSG00000182054
ENSG00000160191
ENSG00000218305
ENSG00000283063
ENSG00000142700
ENSG00000025039
ENSG00000119318
ENSG00000174672
ENSG00000174948
ENSG00000134057
ENSG00000206279
ENSG00000197632
ENSG00000146535
ENSG00000165682
ENSG00000169435
ENSG00000256618
ENSG00000288501
ENSG00000197454
ENSG00000186340
ENSG00000274829
ENSG00000276336
ENSG00000187266
ENSG00000170955
ENSG00000206206
ENSG00000138669
ENSG00000163913
ENSG00000167207
ENSG00000132341
ENSG00000185033
ENSG00000151632
ENSG00000205495
ENSG00000079805
ENSG00000277614
ENSG00000179242
ENSG00000147434
ENSG00000112559
ENSG00000183741
ENSG00000274736
ENSG00000135898
ENSG00000188269
ENSG00000069482
ENSG00000198369
ENSG00000158270
ENSG00000282566
ENSG00000196154
ENSG00000158636
ENSG00000179934
ENSG00000158711
ENSG00000101850
ENSG00000196747
ENSG00000142798
ENSG00000087152
ENSG00000089250
ENSG00000234539
ENSG00000253305
ENSG00000077092
ENSG00000156239
ENSG00000164690
ENSG00000072110
ENSG00000123415
ENSG00000106829
ENSG00000196591
ENSG00000152382
ENSG00000166266
ENSG00000188522
ENSG00000168124
ENSG00000112200
ENSG00000282741
ENSG00000278021
ENSG00000148154
ENSG00000123384
ENSG00000282627
ENSG00000151729
ENSG00000104067
ENSG00000012983
ENSG00000175203
ENSG00000225781
ENSG00000163599
ENSG00000100867
ENSG00000173402
ENSG00000111877
ENSG00000068001
ENSG00000288152
ENSG00000113648
ENSG00000077463
ENSG00000104320
ENSG00000184140
ENSG00000275791
ENSG00000065526
ENSG00000167565
ENSG00000181274
ENSG00000197496
ENSG00000284816
ENSG00000213015
ENSG00000282579
ENSG00000151491
ENSG00000171587
ENSG00000171560
ENSG00000148482
ENSG00000159167
ENSG00000103067
ENSG00000285449
ENSG00000275123
ENSG00000166170
ENSG00000167941
ENSG00000250364
ENSG00000175662
ENSG00000100567
ENSG00000137947
ENSG00000041982
ENSG00000007264
ENSG00000183709
ENSG00000067715
ENSG00000197969
ENSG00000181927
ENSG00000110395
ENSG00000166340
ENSG00000032219
ENSG00000048052
ENSG00000173207
ENSG00000101096
ENSG00000184524
ENSG00000162344
ENSG00000130592
ENSG00000164867
ENSG00000151208
ENSG00000186265
ENSG00000170633
ENSG00000133863
ENSG00000170962
ENSG00000047188
ENSG00000225550
ENSG00000176208
ENSG00000278767
ENSG00000010704
ENSG00000166863
ENSG00000166311
ENSG00000150867
ENSG00000057019
ENSG00000223443
ENSG00000105778
ENSG00000278624
ENSG00000183888
ENSG00000185567
ENSG00000101782
ENSG00000197063
ENSG00000231192
ENSG00000196289
ENSG00000132932
ENSG00000198722
ENSG00000174574
ENSG00000172772
ENSG00000282213
ENSG00000168546
ENSG00000184022
ENSG00000151923
ENSG00000198681
ENSG00000022267
ENSG00000143344
ENSG00000078900
ENSG00000256061
ENSG00000159593
ENSG00000169330
ENSG00000282499
ENSG00000011405
ENSG00000136950
ENSG00000003436
ENSG00000138119
ENSG00000253534
ENSG00000137766
ENSG00000156127
ENSG00000169032
ENSG00000143398
ENSG00000183742
ENSG00000162670
ENSG00000164754
ENSG00000117560
ENSG00000024526
ENSG00000242866
ENSG00000109471
ENSG00000196101
ENSG00000285302
ENSG00000196248
ENSG00000103540
ENSG00000179295
ENSG00000113209
ENSG00000227746
ENSG00000143858
ENSG00000231003
ENSG00000125492
ENSG00000186174
ENSG00000071859
ENSG00000173567
ENSG00000184985
ENSG00000170667
ENSG00000178804
ENSG00000171798
ENSG00000153071
ENSG00000144677
ENSG00000088926
ENSG00000173614
ENSG00000168412
ENSG00000146426
ENSG00000127578
ENSG00000268221
ENSG00000169598
ENSG00000162006
ENSG00000284150
ENSG00000124160
ENSG00000197921
ENSG00000197442
ENSG00000168329
ENSG00000138722
ENSG00000175619
ENSG00000235985
ENSG00000184984
ENSG00000158008
ENSG00000282583
ENSG00000198758
ENSG00000239329
ENSG00000198967
ENSG00000262755
ENSG00000082014
ENSG00000196388
ENSG00000103257
ENSG00000198171
ENSG00000276085
ENSG00000197386
ENSG00000128731
ENSG00000109133
ENSG00000133477
ENSG00000076924
ENSG00000206506
ENSG00000162594
ENSG00000163623
ENSG00000086015
ENSG00000226437
ENSG00000158488
ENSG00000141052
ENSG00000206287
ENSG00000145423
ENSG00000162409
ENSG00000134443
ENSG00000236315
ENSG00000164266
ENSG00000151012
ENSG00000272395
ENSG00000134882
ENSG00000184047
ENSG00000172939
ENSG00000117525
ENSG00000178252
ENSG00000173369
ENSG00000069248
ENSG00000090539
ENSG00000262860
ENSG00000167286
ENSG00000151623
ENSG00000177683
ENSG00000104918
ENSG00000146192
ENSG00000125409
ENSG00000108679
ENSG00000116133
ENSG00000275736
ENSG00000119922
ENSG00000119547
ENSG00000278195
ENSG00000278889
ENSG00000103811
ENSG00000136937
ENSG00000174429
ENSG00000198492
ENSG00000108352
ENSG00000155719
ENSG00000176485
ENSG00000169967
ENSG00000039068
ENSG00000005381
ENSG00000119682
ENSG00000135111
ENSG00000281614
ENSG00000131584
ENSG00000230726
ENSG00000237710
ENSG00000141564
ENSG00000187514
ENSG00000104936
ENSG00000211943
ENSG00000180008
ENSG00000164532
ENSG00000127863
ENSG00000135114
ENSG00000237724
ENSG00000125820
ENSG00000009724
ENSG00000137078
ENSG00000087053
ENSG00000113555
ENSG00000134243
ENSG00000085063
ENSG00000243238
ENSG00000109079
ENSG00000196284
ENSG00000015285
ENSG00000204498
ENSG00000160856
ENSG00000180658
ENSG00000100888
ENSG00000128652
ENSG00000071462
ENSG00000102572
ENSG00000136695
ENSG00000186818
ENSG00000276240
ENSG00000131037
ENSG00000152208
ENSG00000275290
ENSG00000277075
ENSG00000211710
ENSG00000185896
ENSG00000172724
ENSG00000010610
ENSG00000129514
ENSG00000171136
ENSG00000113273
ENSG00000147873
ENSG00000275555
ENSG00000086991
ENSG00000074266
ENSG00000123908
ENSG00000134200
ENSG00000275342
ENSG00000141030
ENSG00000169856
ENSG00000150347
ENSG00000127920
ENSG00000089289
ENSG00000168389
ENSG00000143199
ENSG00000196126
ENSG00000182177
ENSG00000239754
ENSG00000122852
ENSG00000120833
ENSG00000282608
ENSG00000169488
ENSG00000148200
ENSG00000129474
ENSG00000260916
ENSG00000169347
ENSG00000168385
ENSG00000171132
ENSG00000180730
ENSG00000176269
ENSG00000083544
ENSG00000106404
ENSG00000254221
ENSG00000141933
ENSG00000261992
ENSG00000198601
ENSG00000213341
ENSG00000099246
ENSG00000172020
ENSG00000150764
ENSG00000153283
ENSG00000172362
ENSG00000179600
ENSG00000131203
ENSG00000005156
ENSG00000039650
ENSG00000152409
ENSG00000119714
ENSG00000198561
ENSG00000166747
ENSG00000242252
ENSG00000118997
ENSG00000097096
ENSG00000139197
ENSG00000288508
ENSG00000104938
ENSG00000211659
ENSG00000168256
ENSG00000185022
ENSG00000162738
ENSG00000256660
ENSG00000171561
ENSG00000061492
ENSG00000108771
ENSG00000182271
ENSG00000113758
ENSG00000055332
ENSG00000082781
ENSG00000183864
ENSG00000149403
ENSG00000069849
ENSG00000149547
ENSG00000090659
ENSG00000171105
ENSG00000120129
ENSG00000078237
ENSG00000136002
ENSG00000081320
ENSG00000128594
ENSG00000080839
ENSG00000143627
ENSG00000110944
ENSG00000141568
ENSG00000140835
ENSG00000005961
ENSG00000196341
ENSG00000211625
ENSG00000125384
ENSG00000141551
ENSG00000183454
ENSG00000154654
ENSG00000183475
ENSG00000197774
ENSG00000185010
ENSG00000173334
ENSG00000251493
ENSG00000148926
ENSG00000143322
ENSG00000131016
ENSG00000184371
ENSG00000233149
ENSG00000006453
ENSG00000136238
ENSG00000282543
ENSG00000182979
ENSG00000240972
ENSG00000101188
ENSG00000131653
ENSG00000134160
ENSG00000116194
ENSG00000196419
ENSG00000128918
ENSG00000179826
ENSG00000151849
ENSG00000163788
ENSG00000140323
ENSG00000197594
ENSG00000108947
ENSG00000154473
ENSG00000107485
ENSG00000275743
ENSG00000099849
ENSG00000152332
ENSG00000181085
ENSG00000128322
ENSG00000101596
ENSG00000138686
ENSG00000280549
ENSG00000143369
ENSG00000128524
ENSG00000275430
ENSG00000112319
ENSG00000226264
ENSG00000182070
ENSG00000188425
ENSG00000116954
ENSG00000094880
ENSG00000106823
ENSG00000109756
ENSG00000133056
ENSG00000144481
ENSG00000186897
ENSG00000250479
ENSG00000253731
ENSG00000003756
ENSG00000090447
ENSG00000085265
ENSG00000100842
ENSG00000184557
ENSG00000111424
ENSG00000169067
ENSG00000205213
ENSG00000114737
ENSG00000163517
ENSG00000156234
ENSG00000083937
ENSG00000163947
ENSG00000102970
ENSG00000138136
ENSG00000273092
ENSG00000151778
ENSG00000143318
ENSG00000165556
ENSG00000143556
ENSG00000108465
ENSG00000130508
ENSG00000284680
ENSG00000118523
ENSG00000135870
ENSG00000157796
ENSG00000175274
ENSG00000284238
ENSG00000100911
ENSG00000237071
ENSG00000100479
ENSG00000129562
ENSG00000276423
ENSG00000024048
ENSG00000128655
ENSG00000108602
ENSG00000227322
ENSG00000181939
ENSG00000181754
ENSG00000187109
ENSG00000185920
ENSG00000129873
ENSG00000171557
ENSG00000197766
ENSG00000162896
ENSG00000100625
ENSG00000147889
ENSG00000138039
ENSG00000169218
ENSG00000276146
ENSG00000156453
ENSG00000176105
ENSG00000171314
ENSG00000196917
ENSG00000180596
ENSG00000101292
ENSG00000143321
ENSG00000266094
ENSG00000116670
ENSG00000175305
ENSG00000114480
ENSG00000186635
ENSG00000144959
ENSG00000168517
ENSG00000166135
ENSG00000101574
ENSG00000262784
ENSG00000198873
ENSG00000258083
ENSG00000123836
ENSG00000153303
ENSG00000100225
ENSG00000181631
ENSG00000166153
ENSG00000198915
ENSG00000282049
ENSG00000149582
ENSG00000118972
ENSG00000095015
ENSG00000159189
ENSG00000107282
ENSG00000206395
ENSG00000101367
ENSG00000104529
ENSG00000164305
ENSG00000169851
ENSG00000170581
ENSG00000147488
ENSG00000145779
ENSG00000105974
ENSG00000176281
ENSG00000156256
ENSG00000284891
ENSG00000123329
ENSG00000020633
ENSG00000196576
ENSG00000102362
ENSG00000244414
ENSG00000235960
ENSG00000163956
ENSG00000077420
ENSG00000188573
ENSG00000206430
ENSG00000223865
ENSG00000148357
ENSG00000187122
ENSG00000147669
ENSG00000101311
ENSG00000002586
ENSG00000233209
ENSG00000090924
ENSG00000282415
ENSG00000087303
ENSG00000151615
ENSG00000147443
ENSG00000162458
ENSG00000006740
ENSG00000180667
ENSG00000104371
ENSG00000120327
ENSG00000146066
ENSG00000021574
ENSG00000056291
ENSG00000157978
ENSG00000114124
ENSG00000066777
ENSG00000086827
ENSG00000168952
ENSG00000231543
ENSG00000148219
ENSG00000113749
ENSG00000171505
ENSG00000149554
ENSG00000235132
ENSG00000086062
ENSG00000166313
ENSG00000224242
ENSG00000163666
ENSG00000023287
ENSG00000185483
ENSG00000144451
ENSG00000135801
ENSG00000160703
ENSG00000129009
ENSG00000175029
ENSG00000197771
ENSG00000118507
ENSG00000206445
ENSG00000007168
ENSG00000101199
ENSG00000239264
ENSG00000282019
ENSG00000164825
ENSG00000198836
ENSG00000185269
ENSG00000041880
ENSG00000166689
ENSG00000134755
ENSG00000122735
ENSG00000261984
ENSG00000120324
ENSG00000133706
ENSG00000122223
ENSG00000148498
ENSG00000177047
ENSG00000182854
ENSG00000238227
ENSG00000176973
ENSG00000123146
ENSG00000171054
ENSG00000138675
ENSG00000113070
ENSG00000085840
ENSG00000187545
ENSG00000171495
ENSG00000241973
ENSG00000108100
ENSG00000203663
ENSG00000101082
ENSG00000266028
ENSG00000173517
ENSG00000244115
ENSG00000182372
ENSG00000136824
ENSG00000275404
ENSG00000274953
ENSG00000137845
ENSG00000185088
ENSG00000233046
ENSG00000197859
ENSG00000276539
ENSG00000183734
ENSG00000171944
ENSG00000140950
ENSG00000169057
ENSG00000089248
ENSG00000106052
ENSG00000163389
ENSG00000178934
ENSG00000215012
ENSG00000168995
ENSG00000081019
ENSG00000122512
ENSG00000176887
ENSG00000224708
ENSG00000133112
ENSG00000163631
ENSG00000230230
ENSG00000231002
ENSG00000088387
ENSG00000179348
ENSG00000285496
ENSG00000181195
ENSG00000228913
ENSG00000171540
ENSG00000171735
ENSG00000283150
ENSG00000174842
ENSG00000149311
ENSG00000148344
ENSG00000180543
ENSG00000005302
ENSG00000134516
ENSG00000099341
ENSG00000240382
ENSG00000119681
ENSG00000129911
ENSG00000171517
ENSG00000165804
ENSG00000169918
ENSG00000137713
ENSG00000167601
ENSG00000276163
ENSG00000132535
ENSG00000101966
ENSG00000114026
ENSG00000282691
ENSG00000161958
ENSG00000166949
ENSG00000179820
ENSG00000109684
ENSG00000137397
ENSG00000146385
ENSG00000221813
ENSG00000148948
ENSG00000109381
ENSG00000243896
ENSG00000144642
ENSG00000243646
ENSG00000164038
ENSG00000141293
ENSG00000171603
ENSG00000165392
ENSG00000124602
ENSG00000183337
ENSG00000137393
ENSG00000182783
ENSG00000177000
ENSG00000109670
ENSG00000075073
ENSG00000090554
ENSG00000176782
ENSG00000047648
ENSG00000183691
ENSG00000278533
ENSG00000154451
ENSG00000198380
ENSG00000167397
ENSG00000206495
ENSG00000254415
ENSG00000152284
ENSG00000279116
ENSG00000115380
ENSG00000204256
ENSG00000113303
ENSG00000281395
ENSG00000101230
ENSG00000101883
ENSG00000174775
ENSG00000172901
ENSG00000104872
ENSG00000248329
ENSG00000274764
ENSG00000275181
ENSG00000096093
ENSG00000113441
ENSG00000169136
ENSG00000128272
ENSG00000082175
ENSG00000143437
ENSG00000130283
ENSG00000137103
ENSG00000048462
ENSG00000234137
ENSG00000087245
ENSG00000156395
ENSG00000187166
ENSG00000176495
ENSG00000077721
ENSG00000100401
ENSG00000064393
ENSG00000111229
ENSG00000196131
ENSG00000172116
ENSG00000102900
ENSG00000180739
ENSG00000154134
ENSG00000185046
ENSG00000277092
ENSG00000170920
[truncated: 7,552 more rows]

## Sheet: GO3
gene stable id
ENSG00000128340
ENSG00000231823
ENSG00000011485
ENSG00000155657
ENSG00000107140
ENSG00000196072
ENSG00000135218
ENSG00000282212
ENSG00000139372
ENSG00000135919
ENSG00000004487
ENSG00000282447
ENSG00000141696
ENSG00000160789
ENSG00000136436
ENSG00000211806
ENSG00000184445
ENSG00000144031
ENSG00000155666
ENSG00000180549
ENSG00000187474
ENSG00000136014
ENSG00000158528
ENSG00000185324
ENSG00000140534
ENSG00000132694
ENSG00000076984
ENSG00000164342
ENSG00000166963
ENSG00000163735
ENSG00000118137
ENSG00000071991
ENSG00000113558
ENSG00000152430
ENSG00000048028
ENSG00000101986
ENSG00000020181
ENSG00000198952
ENSG00000229597
ENSG00000130635
ENSG00000144868
ENSG00000227472
ENSG00000134982
ENSG00000104897
ENSG00000128656
ENSG00000096872
ENSG00000170542
ENSG00000134917
ENSG00000167755
ENSG00000058668
ENSG00000169744
ENSG00000185386
ENSG00000151239
ENSG00000115718
ENSG00000141503
ENSG00000101856
ENSG00000274587
ENSG00000196549
ENSG00000243958
ENSG00000131042
ENSG00000078596
ENSG00000096384
ENSG00000167085
ENSG00000114209
ENSG00000164808
ENSG00000282098
ENSG00000148773
ENSG00000188393
ENSG00000076356
ENSG00000124181
ENSG00000127445
ENSG00000175387
ENSG00000160447
ENSG00000239839
ENSG00000085719
ENSG00000064205
ENSG00000182117
ENSG00000091039
ENSG00000225663
ENSG00000117724
ENSG00000237254
ENSG00000130037
ENSG00000088970
ENSG00000115993
ENSG00000285053
ENSG00000102678
ENSG00000072694
ENSG00000138587
ENSG00000122025
ENSG00000100151
ENSG00000127831
ENSG00000211776
ENSG00000288401
ENSG00000158445
ENSG00000186907
ENSG00000243612
ENSG00000275353
ENSG00000172016
ENSG00000118200
ENSG00000182330
ENSG00000132465
ENSG00000159445
ENSG00000114999
ENSG00000155876
ENSG00000180921
ENSG00000174943
ENSG00000113812
ENSG00000285318
ENSG00000230463
ENSG00000165959
ENSG00000198753
ENSG00000140105
ENSG00000026103
ENSG00000123612
ENSG00000168769
ENSG00000177119
ENSG00000104450
ENSG00000183072
ENSG00000137672
ENSG00000211724
ENSG00000140694
ENSG00000166619
ENSG00000110876
ENSG00000092036
ENSG00000143365
ENSG00000282252
ENSG00000282402
ENSG00000173848
ENSG00000125755
ENSG00000177606
ENSG00000206468
ENSG00000082482
ENSG00000143294
ENSG00000164741
ENSG00000232948
ENSG00000213445
ENSG00000288307
ENSG00000110492
ENSG00000171056
ENSG00000165702
ENSG00000125810
ENSG00000128567
ENSG00000198910
ENSG00000173762
ENSG00000101307
ENSG00000143543
ENSG00000273633
ENSG00000275399
ENSG00000184009
ENSG00000075651
ENSG00000121871
ENSG00000241106
ENSG00000114646
ENSG00000163743
ENSG00000172661
ENSG00000170379
ENSG00000277807
ENSG00000231475
ENSG00000288359
ENSG00000125753
ENSG00000128268
ENSG00000082293
ENSG00000157450
ENSG00000137807
ENSG00000118271
ENSG00000115266
ENSG00000160305
ENSG00000225635
ENSG00000103064
ENSG00000166862
ENSG00000196169
ENSG00000186862
ENSG00000168610
ENSG00000172243
ENSG00000153107
ENSG00000275452
ENSG00000260238
ENSG00000163374
ENSG00000135924
ENSG00000105205
ENSG00000282899
ENSG00000148702
ENSG00000284754
ENSG00000143816
ENSG00000278682
ENSG00000163602
ENSG00000104415
ENSG00000237703
ENSG00000137822
ENSG00000130202
ENSG00000225967
ENSG00000120088
ENSG00000123843
ENSG00000211937
ENSG00000111729
ENSG00000132964
ENSG00000282812
ENSG00000100105
ENSG00000003402
ENSG00000227993
ENSG00000280610
ENSG00000183762
ENSG00000196510
ENSG00000172936
ENSG00000128581
ENSG00000282506
ENSG00000112877
ENSG00000113763
ENSG00000132676
ENSG00000140478
ENSG00000171853
ENSG00000171368
ENSG00000169403
ENSG00000106462
ENSG00000187726
ENSG00000120217
ENSG00000114648
ENSG00000100697
ENSG00000114062
ENSG00000147465
ENSG00000109917
ENSG00000130150
ENSG00000276004
ENSG00000114554
ENSG00000211800
ENSG00000274671
ENSG00000127928
ENSG00000112312
ENSG00000278361
ENSG00000278637
ENSG00000086289
ENSG00000254709
ENSG00000147081
ENSG00000275214
ENSG00000116273
ENSG00000169429
ENSG00000119777
ENSG00000173327
ENSG00000057935
ENSG00000099617
ENSG00000007171
ENSG00000174004
ENSG00000144560
ENSG00000188056
ENSG00000159640
ENSG00000110536
ENSG00000164695
ENSG00000171307
ENSG00000124440
ENSG00000226634
ENSG00000164900
ENSG00000173918
ENSG00000099866
ENSG00000213927
ENSG00000137507
ENSG00000169016
ENSG00000138964
ENSG00000175471
ENSG00000279195
ENSG00000163646
ENSG00000211777
ENSG00000140678
ENSG00000241534
ENSG00000198542
ENSG00000255823
ENSG00000282716
ENSG00000079616
ENSG00000128989
ENSG00000106608
ENSG00000168421
ENSG00000181773
ENSG00000162704
ENSG00000115107
ENSG00000164438
ENSG00000156113
ENSG00000115267
ENSG00000174837
ENSG00000079385
ENSG00000180953
ENSG00000105290
ENSG00000149295
ENSG00000081923
ENSG00000109738
ENSG00000182154
ENSG00000196182
ENSG00000114812
ENSG00000100815
ENSG00000082074
ENSG00000173585
ENSG00000120899
ENSG00000159147
ENSG00000113448
ENSG00000241258
ENSG00000156711
ENSG00000165943
ENSG00000118520
ENSG00000276358
ENSG00000119397
ENSG00000170421
ENSG00000136541
ENSG00000128610
ENSG00000179604
ENSG00000168556
ENSG00000152270
ENSG00000204548
ENSG00000177707
ENSG00000277885
ENSG00000139323
ENSG00000125952
ENSG00000125863
ENSG00000174233
ENSG00000172426
ENSG00000275501
ENSG00000091128
ENSG00000089486
ENSG00000196562
ENSG00000168778
ENSG00000116254
ENSG00000130638
ENSG00000136717
ENSG00000163216
ENSG00000183230
ENSG00000128463
ENSG00000111199
ENSG00000234495
ENSG00000135333
ENSG00000277090
ENSG00000163885
ENSG00000114346
ENSG00000166825
ENSG00000134318
ENSG00000184828
ENSG00000275777
ENSG00000164022
ENSG00000027075
ENSG00000275700
ENSG00000228813
ENSG00000101868
ENSG00000171148
ENSG00000165730
ENSG00000169760
ENSG00000160293
ENSG00000159289
ENSG00000187323
ENSG00000177380
ENSG00000125337
ENSG00000092295
ENSG00000156282
ENSG00000204481
ENSG00000181218
ENSG00000198053
ENSG00000164418
ENSG00000028528
ENSG00000167103
ENSG00000143954
ENSG00000234794
ENSG00000136830
ENSG00000102890
ENSG00000285387
ENSG00000282025
ENSG00000168959
ENSG00000275122
ENSG00000165376
ENSG00000113971
ENSG00000235017
ENSG00000104953
ENSG00000108700
ENSG00000145901
ENSG00000213626
ENSG00000090470
ENSG00000163466
ENSG00000104044
ENSG00000064115
ENSG00000105186
ENSG00000117601
ENSG00000030582
ENSG00000228284
ENSG00000133119
ENSG00000106290
ENSG00000282119
ENSG00000151640
ENSG00000235233
ENSG00000113805
ENSG00000014216
ENSG00000183844
ENSG00000119636
ENSG00000242802
ENSG00000183324
ENSG00000188211
ENSG00000145012
ENSG00000175643
ENSG00000170142
ENSG00000107443
ENSG00000107223
ENSG00000234836
ENSG00000133739
ENSG00000186951
ENSG00000170956
ENSG00000135821
ENSG00000136305
ENSG00000109132
ENSG00000282040
ENSG00000173335
ENSG00000106299
ENSG00000196689
ENSG00000164007
ENSG00000197329
ENSG00000120885
ENSG00000120694
ENSG00000105699
ENSG00000132688
ENSG00000165169
ENSG00000131462
ENSG00000154767
ENSG00000070366
ENSG00000107371
ENSG00000276357
ENSG00000175215
ENSG00000111530
ENSG00000111752
ENSG00000116478
ENSG00000053254
ENSG00000170632
ENSG00000104081
ENSG00000108342
ENSG00000173210
ENSG00000182504
ENSG00000170340
ENSG00000274914
ENSG00000162761
ENSG00000051523
ENSG00000284063
ENSG00000105879
ENSG00000153563
ENSG00000177455
ENSG00000051341
ENSG00000143384
ENSG00000125354
ENSG00000273529
ENSG00000156261
ENSG00000116711
ENSG00000051620
ENSG00000090565
ENSG00000081138
ENSG00000117676
ENSG00000159216
ENSG00000135744
ENSG00000065000
ENSG00000206320
ENSG00000102393
ENSG00000134644
ENSG00000184564
ENSG00000197746
ENSG00000165606
ENSG00000113296
ENSG00000164404
ENSG00000130300
ENSG00000058063
ENSG00000054796
ENSG00000233841
ENSG00000127152
ENSG00000115526
ENSG00000115641
ENSG00000180370
ENSG00000133874
ENSG00000171812
ENSG00000121053
ENSG00000262164
ENSG00000013374
ENSG00000124151
ENSG00000282633
ENSG00000023572
ENSG00000234508
ENSG00000164035
ENSG00000146013
ENSG00000187735
ENSG00000236895
ENSG00000251546
ENSG00000187736
ENSG00000168209
ENSG00000108797
ENSG00000077279
ENSG00000141510
ENSG00000100023
ENSG00000078898
ENSG00000155926
ENSG00000173198
ENSG00000184956
ENSG00000011422
ENSG00000204577
ENSG00000100503
ENSG00000165197
ENSG00000106852
ENSG00000105767
ENSG00000156150
ENSG00000110274
ENSG00000251664
ENSG00000162413
ENSG00000110321
ENSG00000156475
ENSG00000206452
ENSG00000239810
ENSG00000166848
ENSG00000169604
ENSG00000102144
ENSG00000172232
ENSG00000143847
ENSG00000231925
ENSG00000078725
ENSG00000104941
ENSG00000150782
ENSG00000068903
ENSG00000223465
ENSG00000188064
ENSG00000135905
ENSG00000231526
ENSG00000075856
ENSG00000204227
ENSG00000153266
ENSG00000198783
ENSG00000138246
ENSG00000137337
ENSG00000164961
ENSG00000141200
ENSG00000281990
ENSG00000102935
ENSG00000215301
ENSG00000070808
ENSG00000139233
ENSG00000162009
ENSG00000108688
ENSG00000187957
ENSG00000211794
ENSG00000108798
ENSG00000276536
ENSG00000108187
ENSG00000106799
ENSG00000257017
ENSG00000186399
ENSG00000167195
ENSG00000126458
ENSG00000229488
ENSG00000159217
ENSG00000132855
ENSG00000170881
ENSG00000181788
ENSG00000230108
ENSG00000164292
ENSG00000288602
ENSG00000005810
ENSG00000258643
ENSG00000081842
ENSG00000120949
ENSG00000120896
ENSG00000159128
ENSG00000152910
ENSG00000071243
ENSG00000010244
ENSG00000172725
ENSG00000149089
ENSG00000182742
ENSG00000233348
ENSG00000164062
ENSG00000144035
ENSG00000276011
ENSG00000138769
ENSG00000173406
ENSG00000274638
ENSG00000224320
ENSG00000228736
ENSG00000072501
ENSG00000137642
ENSG00000139546
ENSG00000254093
ENSG00000273511
ENSG00000141012
ENSG00000118245
ENSG00000170477
ENSG00000096063
ENSG00000162949
ENSG00000117400
ENSG00000168615
ENSG00000107104
ENSG00000119729
ENSG00000058056
ENSG00000187242
ENSG00000094631
ENSG00000211598
ENSG00000181143
ENSG00000177300
ENSG00000106511
ENSG00000141556
ENSG00000133121
ENSG00000141579
ENSG00000187889
ENSG00000186844
ENSG00000131634
ENSG00000120235
ENSG00000174953
ENSG00000156384
ENSG00000180209
ENSG00000211652
ENSG00000175931
ENSG00000275013
ENSG00000164953
ENSG00000114631
ENSG00000127951
ENSG00000288213
ENSG00000184293
ENSG00000198563
ENSG00000160654
ENSG00000126804
ENSG00000115163
ENSG00000169228
ENSG00000099817
ENSG00000122592
ENSG00000114416
ENSG00000122574
ENSG00000239862
ENSG00000138448
ENSG00000187800
ENSG00000119927
ENSG00000205846
ENSG00000278362
ENSG00000137825
ENSG00000100106
ENSG00000185988
ENSG00000204590
ENSG00000248905
ENSG00000285365
ENSG00000082512
ENSG00000108576
ENSG00000134574
ENSG00000095970
ENSG00000203782
ENSG00000149573
ENSG00000176834
ENSG00000138336
ENSG00000135316
ENSG00000137700
ENSG00000285206
ENSG00000239732
ENSG00000091732
ENSG00000091010
ENSG00000171951
ENSG00000103126
ENSG00000243189
ENSG00000006125
ENSG00000186185
ENSG00000197409
ENSG00000103495
ENSG00000107643
ENSG00000135636
ENSG00000104983
ENSG00000224389
ENSG00000175073
ENSG00000134028
ENSG00000277276
ENSG00000273622
ENSG00000039139
ENSG00000249961
ENSG00000160188
ENSG00000104881
ENSG00000214253
ENSG00000171195
ENSG00000120471
ENSG00000136603
ENSG00000133321
ENSG00000282305
ENSG00000164190
ENSG00000186395
ENSG00000126778
ENSG00000125247
ENSG00000124212
ENSG00000164946
ENSG00000058404
ENSG00000119638
ENSG00000183305
ENSG00000095383
ENSG00000167996
ENSG00000251503
ENSG00000026751
ENSG00000100068
ENSG00000138650
ENSG00000124635
ENSG00000029363
ENSG00000128886
ENSG00000288295
ENSG00000087258
ENSG00000213465
ENSG00000115947
ENSG00000070193
ENSG00000227506
ENSG00000102245
ENSG00000172183
ENSG00000259261
ENSG00000149930
ENSG00000277110
ENSG00000111262
ENSG00000065320
ENSG00000219435
ENSG00000101444
ENSG00000090863
ENSG00000167658
ENSG00000169871
ENSG00000176046
ENSG00000144354
ENSG00000100359
ENSG00000197122
ENSG00000130758
ENSG00000212128
ENSG00000064999
ENSG00000108839
ENSG00000166167
ENSG00000144015
ENSG00000183837
ENSG00000092531
ENSG00000204897
ENSG00000234846
ENSG00000143387
ENSG00000102908
ENSG00000121879
ENSG00000276885
ENSG00000137509
ENSG00000151502
ENSG00000171943
ENSG00000168348
ENSG00000167633
ENSG00000231396
ENSG00000149021
ENSG00000069329
ENSG00000154370
ENSG00000107672
ENSG00000120211
ENSG00000113263
ENSG00000169071
ENSG00000111653
ENSG00000270601
ENSG00000204501
ENSG00000143153
ENSG00000076604
ENSG00000065883
ENSG00000131409
ENSG00000002330
ENSG00000221866
ENSG00000125148
ENSG00000166025
ENSG00000072958
ENSG00000205089
ENSG00000163794
ENSG00000204197
ENSG00000172322
ENSG00000237825
ENSG00000160551
ENSG00000107372
ENSG00000165283
ENSG00000187689
ENSG00000167513
ENSG00000109919
ENSG00000163512
ENSG00000138035
ENSG00000185155
ENSG00000288505
ENSG00000170364
ENSG00000164742
ENSG00000137764
ENSG00000086666
ENSG00000165181
ENSG00000091129
ENSG00000211938
ENSG00000188626
ENSG00000118804
ENSG00000274575
ENSG00000112992
ENSG00000169188
ENSG00000138772
ENSG00000184979
ENSG00000136235
ENSG00000206208
ENSG00000092020
ENSG00000160862
ENSG00000155827
ENSG00000134873
ENSG00000172061
ENSG00000241674
ENSG00000134757
ENSG00000166199
ENSG00000102794
ENSG00000282449
ENSG00000069345
ENSG00000230514
ENSG00000223980
ENSG00000103423
ENSG00000012171
ENSG00000221978
ENSG00000144744
ENSG00000117090
ENSG00000126785
ENSG00000171033
ENSG00000111961
ENSG00000254999
ENSG00000171490
ENSG00000234078
ENSG00000124882
ENSG00000105501
ENSG00000197561
ENSG00000139437
ENSG00000205339
ENSG00000172156
ENSG00000237103
ENSG00000137403
ENSG00000118702
ENSG00000182566
ENSG00000150594
ENSG00000220948
ENSG00000263243
ENSG00000273457
ENSG00000179914
ENSG00000173908
ENSG00000277804
ENSG00000165215
ENSG00000211648
ENSG00000078747
ENSG00000276977
ENSG00000154229
ENSG00000143869
ENSG00000160117
ENSG00000007047
ENSG00000253767
ENSG00000134419
ENSG00000145555
ENSG00000078098
ENSG00000185624
ENSG00000050030
ENSG00000173818
ENSG00000229769
ENSG00000276935
ENSG00000182931
ENSG00000091513
ENSG00000163348
ENSG00000111321
ENSG00000105397
ENSG00000285301
ENSG00000283350
ENSG00000101057
ENSG00000276231
ENSG00000166387
ENSG00000166801
ENSG00000166090
ENSG00000135373
ENSG00000078487
ENSG00000175756
ENSG00000138760
ENSG00000172977
ENSG00000074800
ENSG00000139370
ENSG00000179630
ENSG00000068971
ENSG00000174125
ENSG00000104368
ENSG00000101052
ENSG00000135312
ENSG00000206433
ENSG00000152234
ENSG00000131737
ENSG00000135372
ENSG00000283348
ENSG00000131914
ENSG00000166197
ENSG00000288299
ENSG00000147571
ENSG00000196189
ENSG00000087460
ENSG00000285383
ENSG00000211731
ENSG00000099864
ENSG00000215474
ENSG00000136758
ENSG00000101347
ENSG00000169129
ENSG00000280411
ENSG00000137812
ENSG00000185630
ENSG00000134954
ENSG00000196914
ENSG00000223919
ENSG00000255419
ENSG00000107859
ENSG00000197694
ENSG00000164327
ENSG00000177830
ENSG00000033178
ENSG00000167291
ENSG00000227333
ENSG00000206308
ENSG00000117751
ENSG00000141519
ENSG00000196369
ENSG00000100865
ENSG00000285281
ENSG00000112562
ENSG00000281536
ENSG00000179218
ENSG00000211801
ENSG00000217555
ENSG00000204104
ENSG00000103490
ENSG00000130695
ENSG00000162490
ENSG00000168874
ENSG00000116977
ENSG00000105245
ENSG00000275243
ENSG00000137261
ENSG00000117407
ENSG00000179388
ENSG00000158717
ENSG00000091592
ENSG00000141959
ENSG00000136048
ENSG00000119414
ENSG00000103056
ENSG00000094914
ENSG00000206454
ENSG00000184144
ENSG00000078369
ENSG00000112062
ENSG00000140623
ENSG00000185149
ENSG00000285023
ENSG00000079739
ENSG00000145147
ENSG00000132692
ENSG00000211951
ENSG00000122194
ENSG00000133703
ENSG00000116106
ENSG00000019169
ENSG00000105948
ENSG00000277400
ENSG00000211979
ENSG00000083457
ENSG00000282745
ENSG00000225327
ENSG00000155100
ENSG00000144554
ENSG00000167114
ENSG00000010017
ENSG00000174840
ENSG00000213585
ENSG00000138794
ENSG00000116874
ENSG00000143479
ENSG00000273887
ENSG00000074319
ENSG00000185359
ENSG00000134569
ENSG00000020129
ENSG00000131711
ENSG00000140538
ENSG00000173786
ENSG00000113356
ENSG00000182985
ENSG00000120539
ENSG00000105701
ENSG00000164736
ENSG00000125571
ENSG00000285251
ENSG00000120889
ENSG00000274221
ENSG00000171992
ENSG00000127955
ENSG00000169231
ENSG00000242092
ENSG00000130726
ENSG00000168476
ENSG00000204020
ENSG00000089012
ENSG00000180448
ENSG00000054282
ENSG00000170242
ENSG00000154803
ENSG00000164171
ENSG00000017427
ENSG00000134571
ENSG00000173431
ENSG00000277282
ENSG00000135245
ENSG00000281166
ENSG00000134460
ENSG00000275118
ENSG00000102755
ENSG00000235657
ENSG00000163734
ENSG00000167984
ENSG00000211647
ENSG00000130066
ENSG00000143924
ENSG00000205835
ENSG00000169194
ENSG00000197299
ENSG00000117595
ENSG00000113575
ENSG00000233816
ENSG00000172115
ENSG00000133794
ENSG00000198586
ENSG00000140939
ENSG00000282719
ENSG00000070770
ENSG00000085415
ENSG00000196632
ENSG00000211611
ENSG00000122966
ENSG00000129654
ENSG00000260903
ENSG00000133216
ENSG00000277633
ENSG00000278211
ENSG00000275796
ENSG00000206435
ENSG00000233573
ENSG00000104518
ENSG00000101871
ENSG00000145824
ENSG00000204487
ENSG00000275099
ENSG00000275658
ENSG00000168214
ENSG00000126233
ENSG00000168028
ENSG00000106004
ENSG00000066468
ENSG00000119326
ENSG00000174136
ENSG00000155858
ENSG00000126457
ENSG00000114473
ENSG00000054277
ENSG00000198883
ENSG00000120280
ENSG00000120800
ENSG00000178997
ENSG00000075891
ENSG00000148704
ENSG00000135679
ENSG00000120708
ENSG00000085872
ENSG00000163918
ENSG00000160013
ENSG00000280495
ENSG00000117266
ENSG00000125398
ENSG00000108759
ENSG00000168703
ENSG00000140836
ENSG00000244588
ENSG00000176697
ENSG00000228325
ENSG00000122585
ENSG00000135913
ENSG00000262845
ENSG00000162434
ENSG00000078668
ENSG00000276395
ENSG00000105229
ENSG00000229579
ENSG00000255302
ENSG00000213281
ENSG00000134780
ENSG00000165637
ENSG00000175866
ENSG00000172766
ENSG00000181104
ENSG00000144231
ENSG00000153391
ENSG00000175809
ENSG00000134371
ENSG00000204610
ENSG00000049130
ENSG00000165660
ENSG00000158164
ENSG00000239975
ENSG00000134532
ENSG00000276070
ENSG00000100453
ENSG00000163221
ENSG00000241294
ENSG00000169689
ENSG00000237649
ENSG00000277641
ENSG00000174500
ENSG00000237155
ENSG00000030304
ENSG00000154358
ENSG00000242335
ENSG00000134013
ENSG00000196230
ENSG00000106477
ENSG00000152767
ENSG00000146414
ENSG00000206406
ENSG00000160207
ENSG00000122126
ENSG00000107130
ENSG00000284076
ENSG00000168875
ENSG00000171792
ENSG00000171860
ENSG00000176915
ENSG00000114446
ENSG00000213463
ENSG00000185245
ENSG00000150455
ENSG00000149923
ENSG00000144648
ENSG00000167315
ENSG00000165490
ENSG00000107816
ENSG00000134899
ENSG00000185627
ENSG00000277796
ENSG00000155506
ENSG00000162772
ENSG00000168056
ENSG00000054598
ENSG00000259207
ENSG00000203785
ENSG00000144655
ENSG00000178188
ENSG00000129295
ENSG00000204967
ENSG00000183813
ENSG00000211792
ENSG00000023445
ENSG00000273749
ENSG00000120509
ENSG00000133800
ENSG00000178690
ENSG00000159763
ENSG00000150394
ENSG00000159346
ENSG00000185201
ENSG00000070501
ENSG00000131187
ENSG00000108590
ENSG00000213047
ENSG00000102978
ENSG00000166145
ENSG00000185862
ENSG00000113389
ENSG00000214042
ENSG00000164430
ENSG00000258366
ENSG00000112182
ENSG00000102977
ENSG00000276747
ENSG00000256870
ENSG00000188428
ENSG00000121579
ENSG00000204505
ENSG00000182054
ENSG00000218305
ENSG00000283063
ENSG00000142700
ENSG00000025039
ENSG00000119318
ENSG00000174672
ENSG00000255501
ENSG00000134057
ENSG00000206279
ENSG00000197632
ENSG00000146535
ENSG00000169435
ENSG00000256618
ENSG00000179542
ENSG00000146833
ENSG00000131943
ENSG00000186340
ENSG00000274829
ENSG00000276336
ENSG00000167207
ENSG00000206206
ENSG00000163913
ENSG00000132341
ENSG00000185033
ENSG00000151632
ENSG00000079805
ENSG00000179242
ENSG00000198624
ENSG00000166407
ENSG00000274736
ENSG00000127564
ENSG00000103415
ENSG00000206297
ENSG00000069482
ENSG00000138802
ENSG00000198369
ENSG00000158270
ENSG00000282566
ENSG00000196154
ENSG00000158636
ENSG00000179934
ENSG00000142798
ENSG00000253305
ENSG00000077092
ENSG00000164690
ENSG00000072110
ENSG00000123415
ENSG00000196591
ENSG00000154485
ENSG00000166266
ENSG00000282741
ENSG00000278021
ENSG00000052850
ENSG00000123384
ENSG00000282627
ENSG00000151729
ENSG00000102225
ENSG00000104067
ENSG00000175203
ENSG00000163599
ENSG00000100867
ENSG00000173402
ENSG00000170324
ENSG00000111877
ENSG00000167646
ENSG00000068001
ENSG00000169413
ENSG00000211701
ENSG00000288152
ENSG00000113648
ENSG00000159516
ENSG00000077463
ENSG00000104320
ENSG00000198707
ENSG00000275791
ENSG00000197496
ENSG00000284816
ENSG00000213015
ENSG00000282579
ENSG00000151491
ENSG00000171587
ENSG00000171560
ENSG00000148482
ENSG00000159167
ENSG00000103067
ENSG00000275123
ENSG00000166170
ENSG00000135164
ENSG00000284958
ENSG00000175662
ENSG00000100567
ENSG00000099968
ENSG00000041982
ENSG00000007264
ENSG00000183709
ENSG00000227140
ENSG00000288485
ENSG00000091986
ENSG00000204267
ENSG00000110395
ENSG00000048052
ENSG00000115649
ENSG00000173207
ENSG00000011523
ENSG00000101096
ENSG00000184524
ENSG00000162344
ENSG00000164867
ENSG00000151208
ENSG00000186265
ENSG00000235022
ENSG00000170633
ENSG00000101040
ENSG00000133863
ENSG00000170962
ENSG00000104903
ENSG00000047188
ENSG00000182541
ENSG00000176208
ENSG00000011332
ENSG00000010704
ENSG00000166311
ENSG00000124155
ENSG00000223443
ENSG00000105778
ENSG00000278624
ENSG00000163069
ENSG00000006468
ENSG00000101782
ENSG00000197063
ENSG00000116544
ENSG00000132932
ENSG00000198722
ENSG00000174574
ENSG00000213512
ENSG00000215547
ENSG00000106688
ENSG00000282213
ENSG00000154645
ENSG00000168546
ENSG00000137965
ENSG00000151923
ENSG00000175467
ENSG00000022267
ENSG00000078900
ENSG00000176225
ENSG00000256061
ENSG00000159593
ENSG00000234343
ENSG00000169330
ENSG00000282499
ENSG00000011405
ENSG00000100216
ENSG00000136950
ENSG00000197079
ENSG00000253534
ENSG00000156127
ENSG00000137766
ENSG00000169032
ENSG00000143398
ENSG00000183742
ENSG00000275269
ENSG00000162670
ENSG00000164754
ENSG00000117560
ENSG00000135083
ENSG00000264364
ENSG00000242866
ENSG00000109471
ENSG00000196101
ENSG00000100949
ENSG00000285302
ENSG00000103540
ENSG00000179295
ENSG00000113209
ENSG00000227746
ENSG00000125492
ENSG00000186174
ENSG00000178804
ENSG00000179941
ENSG00000171798
ENSG00000153071
ENSG00000144677
ENSG00000173614
ENSG00000140262
ENSG00000146426
ENSG00000110925
ENSG00000268221
ENSG00000169598
ENSG00000162006
ENSG00000284150
ENSG00000121211
ENSG00000197921
ENSG00000168329
ENSG00000235985
ENSG00000138722
ENSG00000197442
ENSG00000282583
ENSG00000198758
ENSG00000225805
ENSG00000239329
ENSG00000211645
ENSG00000153879
ENSG00000082014
ENSG00000196388
ENSG00000103257
ENSG00000095397
ENSG00000198171
ENSG00000276085
ENSG00000281449
ENSG00000128731
ENSG00000124664
ENSG00000197386
ENSG00000076924
ENSG00000206506
ENSG00000162594
ENSG00000163623
ENSG00000226437
ENSG00000158488
ENSG00000141052
ENSG00000206287
ENSG00000145423
ENSG00000162409
ENSG00000122705
ENSG00000236315
ENSG00000151012
ENSG00000272395
ENSG00000184047
ENSG00000172939
ENSG00000117525
ENSG00000178252
ENSG00000173369
ENSG00000090539
ENSG00000262860
ENSG00000167286
ENSG00000177683
ENSG00000104918
ENSG00000146192
ENSG00000125409
ENSG00000108679
ENSG00000116133
ENSG00000275736
ENSG00000119922
ENSG00000119547
ENSG00000278195
ENSG00000065328
ENSG00000103811
ENSG00000198492
ENSG00000178115
ENSG00000155719
ENSG00000176485
ENSG00000039068
ENSG00000119682
ENSG00000005381
ENSG00000135111
ENSG00000281614
ENSG00000131584
ENSG00000230726
ENSG00000237710
ENSG00000187514
ENSG00000141564
ENSG00000104936
ENSG00000211943
ENSG00000133961
ENSG00000164532
ENSG00000127863
ENSG00000135114
ENSG00000237724
ENSG00000009724
ENSG00000087053
ENSG00000137078
ENSG00000168930
ENSG00000113555
ENSG00000134243
ENSG00000225697
ENSG00000085063
ENSG00000243238
ENSG00000109079
ENSG00000015285
ENSG00000104763
ENSG00000160856
ENSG00000180658
ENSG00000100888
ENSG00000129245
ENSG00000128652
ENSG00000102572
ENSG00000136695
ENSG00000186818
ENSG00000131037
ENSG00000285482
ENSG00000152208
ENSG00000275290
ENSG00000236967
ENSG00000185896
ENSG00000211710
ENSG00000277075
ENSG00000172724
ENSG00000163808
ENSG00000130479
ENSG00000010610
ENSG00000129514
ENSG00000113273
ENSG00000159079
ENSG00000147873
ENSG00000275555
ENSG00000156313
ENSG00000086991
ENSG00000149418
ENSG00000176058
ENSG00000074266
ENSG00000123908
ENSG00000118246
ENSG00000204314
ENSG00000275342
ENSG00000141030
ENSG00000205302
ENSG00000169856
ENSG00000150347
ENSG00000089289
ENSG00000168389
ENSG00000102385
ENSG00000143199
ENSG00000196126
ENSG00000261986
ENSG00000239754
ENSG00000120833
ENSG00000282608
ENSG00000129474
ENSG00000260916
ENSG00000169347
ENSG00000168385
ENSG00000171132
ENSG00000112245
ENSG00000106404
ENSG00000254221
ENSG00000141933
ENSG00000124839
ENSG00000213341
ENSG00000231558
ENSG00000099246
ENSG00000172020
ENSG00000153283
ENSG00000150764
ENSG00000131203
ENSG00000005156
ENSG00000288357
ENSG00000039650
ENSG00000152409
ENSG00000160783
ENSG00000198561
ENSG00000166747
ENSG00000242252
ENSG00000241794
ENSG00000118997
ENSG00000097096
ENSG00000139197
ENSG00000288508
ENSG00000104938
ENSG00000211659
ENSG00000154783
ENSG00000206292
ENSG00000162951
ENSG00000198300
ENSG00000162738
ENSG00000256660
ENSG00000061492
ENSG00000108771
ENSG00000008394
ENSG00000182271
ENSG00000105996
ENSG00000113758
ENSG00000055332
ENSG00000082781
ENSG00000183864
ENSG00000073910
ENSG00000069849
ENSG00000171446
ENSG00000172005
ENSG00000149547
ENSG00000090659
ENSG00000171105
ENSG00000120129
ENSG00000078237
ENSG00000226173
ENSG00000081320
ENSG00000136002
ENSG00000128594
ENSG00000080839
ENSG00000110944
ENSG00000283750
ENSG00000140835
ENSG00000005961
ENSG00000211625
ENSG00000141551
ENSG00000101439
ENSG00000183454
ENSG00000154654
ENSG00000197774
ENSG00000214413
ENSG00000173334
ENSG00000180357
ENSG00000251493
ENSG00000148926
ENSG00000143322
ENSG00000113048
ENSG00000131016
ENSG00000129455
ENSG00000184371
ENSG00000233149
ENSG00000006453
ENSG00000145920
ENSG00000136238
ENSG00000282543
ENSG00000060971
ENSG00000240972
ENSG00000182979
ENSG00000101188
ENSG00000137474
ENSG00000131653
ENSG00000150361
ENSG00000116194
ENSG00000196419
ENSG00000151849
ENSG00000128918
ENSG00000178591
ENSG00000176386
ENSG00000197594
ENSG00000108947
ENSG00000107485
ENSG00000154473
ENSG00000275743
ENSG00000099849
ENSG00000152332
ENSG00000181085
ENSG00000128322
ENSG00000101596
ENSG00000138686
ENSG00000143369
ENSG00000112319
ENSG00000226264
ENSG00000188425
ENSG00000116954
ENSG00000094880
ENSG00000106823
ENSG00000109756
ENSG00000133056
ENSG00000186897
ENSG00000250479
ENSG00000253731
ENSG00000253797
ENSG00000275841
ENSG00000003756
ENSG00000090447
ENSG00000085265
ENSG00000100842
ENSG00000184557
ENSG00000111424
ENSG00000169067
ENSG00000205213
ENSG00000156234
ENSG00000083937
ENSG00000163947
ENSG00000102970
ENSG00000138136
ENSG00000165556
ENSG00000143556
ENSG00000108465
ENSG00000130508
ENSG00000137776
ENSG00000118523
ENSG00000135870
ENSG00000157796
ENSG00000175274
ENSG00000284238
ENSG00000116260
ENSG00000100911
ENSG00000237071
ENSG00000100479
ENSG00000129562
ENSG00000276423
ENSG00000283022
ENSG00000024048
ENSG00000108602
ENSG00000181754
ENSG00000187109
ENSG00000185920
ENSG00000171557
ENSG00000197766
ENSG00000204175
ENSG00000162896
ENSG00000100625
ENSG00000214513
ENSG00000147889
ENSG00000184903
ENSG00000206331
ENSG00000276146
ENSG00000156453
ENSG00000136859
ENSG00000176105
ENSG00000171314
ENSG00000180596
ENSG00000266094
ENSG00000116670
ENSG00000175305
ENSG00000114480
ENSG00000179364
ENSG00000186635
ENSG00000168517
ENSG00000198873
ENSG00000100225
ENSG00000198915
ENSG00000282049
ENSG00000118972
ENSG00000095015
ENSG00000159189
ENSG00000107282
ENSG00000206395
ENSG00000101367
ENSG00000164305
ENSG00000169851
ENSG00000147488
ENSG00000170581
ENSG00000145779
ENSG00000105974
ENSG00000156256
ENSG00000123329
ENSG00000220205
ENSG00000020633
ENSG00000196576
ENSG00000244414
ENSG00000235960
ENSG00000077420
ENSG00000086300
ENSG00000206430
ENSG00000223865
ENSG00000148357
ENSG00000187122
ENSG00000147669
ENSG00000101311
ENSG00000002586
ENSG00000183607
ENSG00000104435
ENSG00000233209
ENSG00000090924
ENSG00000172794
ENSG00000282415
ENSG00000087303
ENSG00000151615
ENSG00000147443
ENSG00000162458
ENSG00000006740
ENSG00000120327
ENSG00000146066
ENSG00000170523
ENSG00000021574
ENSG00000157978
ENSG00000144366
ENSG00000066777
ENSG00000205502
ENSG00000086827
ENSG00000168952
ENSG00000231543
ENSG00000170209
ENSG00000148219
ENSG00000113749
ENSG00000149554
ENSG00000086062
ENSG00000166313
ENSG00000224242
ENSG00000023287
ENSG00000185483
ENSG00000173809
ENSG00000144451
ENSG00000160703
ENSG00000129009
ENSG00000175029
ENSG00000197771
ENSG00000183520
ENSG00000007168
ENSG00000076053
ENSG00000077800
ENSG00000156508
ENSG00000124233
ENSG00000239264
ENSG00000164825
ENSG00000138107
ENSG00000198836
ENSG00000041880
ENSG00000166689
ENSG00000134755
ENSG00000122735
ENSG00000120324
ENSG00000125652
ENSG00000122223
ENSG00000148498
ENSG00000177047
ENSG00000238227
ENSG00000176973
ENSG00000123146
ENSG00000170921
ENSG00000138675
ENSG00000182134
ENSG00000113070
ENSG00000148798
ENSG00000169469
ENSG00000085840
ENSG00000187672
ENSG00000140691
ENSG00000187545
ENSG00000110442
ENSG00000108100
ENSG00000101082
ENSG00000266028
ENSG00000173517
ENSG00000158865
ENSG00000068650
ENSG00000182372
ENSG00000136824
ENSG00000275404
ENSG00000198844
ENSG00000137845
ENSG00000185088
ENSG00000173465
ENSG00000232957
ENSG00000183734
ENSG00000140950
ENSG00000169057
ENSG00000089248
ENSG00000106052
ENSG00000226430
ENSG00000088325
ENSG00000178934
ENSG00000119801
ENSG00000229074
ENSG00000215012
ENSG00000168995
ENSG00000122512
ENSG00000176887
ENSG00000186442
ENSG00000133112
ENSG00000163631
ENSG00000110777
ENSG00000230230
ENSG00000092621
ENSG00000231002
ENSG00000102967
ENSG00000179348
ENSG00000241697
ENSG00000181195
ENSG00000228913
ENSG00000171540
ENSG00000283150
ENSG00000174842
ENSG00000149311
ENSG00000148344
ENSG00000180543
ENSG00000130164
ENSG00000134516
ENSG00000099341
ENSG00000240382
ENSG00000073849
ENSG00000171517
ENSG00000103544
ENSG00000137713
ENSG00000167601
ENSG00000276163
ENSG00000134531
ENSG00000132535
ENSG00000101966
ENSG00000114026
ENSG00000282691
ENSG00000166949
ENSG00000178950
ENSG00000179820
ENSG00000109684
ENSG00000137397
ENSG00000148948
ENSG00000109381
ENSG00000243646
ENSG00000152503
ENSG00000141293
ENSG00000136811
ENSG00000171603
ENSG00000165392
ENSG00000137393
ENSG00000109670
ENSG00000090554
ENSG00000176782
ENSG00000047648
ENSG00000183691
ENSG00000278533
ENSG00000154451
ENSG00000165416
ENSG00000206495
ENSG00000254415
ENSG00000113303
ENSG00000101230
ENSG00000174775
ENSG00000104872
ENSG00000248329
ENSG00000274764
ENSG00000096093
ENSG00000169136
ENSG00000198218
ENSG00000232399
ENSG00000128272
ENSG00000082175
ENSG00000143437
ENSG00000137103
ENSG00000048462
ENSG00000234137
ENSG00000087245
ENSG00000077721
ENSG00000064393
ENSG00000111229
ENSG00000172116
ENSG00000154134
ENSG00000155254
ENSG00000277092
ENSG00000148516
ENSG00000125533
ENSG00000180855
ENSG00000076944
ENSG00000241553
ENSG00000164938
ENSG00000167131
ENSG00000211964
ENSG00000109743
ENSG00000116604
ENSG00000126856
ENSG00000211707
ENSG00000100360
ENSG00000158887
ENSG00000157890
ENSG00000171956
ENSG00000224841
ENSG00000170396
ENSG00000171862
ENSG00000198851
ENSG00000091106
ENSG00000267795
ENSG00000096696
ENSG00000180263
ENSG00000129084
ENSG00000237038
ENSG00000136271
ENSG00000172543
ENSG00000096996
ENSG00000282817
ENSG00000197629
ENSG00000182866
ENSG00000004468
ENSG00000278259
ENSG00000136286
ENSG00000131050
ENSG00000184292
ENSG00000139132
ENSG00000109654
ENSG00000103222
ENSG00000100519
ENSG00000111361
ENSG00000248920
ENSG00000282404
ENSG00000104783
ENSG00000082397
ENSG00000111348
ENSG00000132780
ENSG00000189046
ENSG00000164818
ENSG00000198049
ENSG00000160710
ENSG00000007908
ENSG00000178301
ENSG00000196363
ENSG00000158079
ENSG00000184108
ENSG00000179021
ENSG00000072518
ENSG00000138442
ENSG00000163092
ENSG00000243364
ENSG00000170989
ENSG00000077549
ENSG00000176692
ENSG00000110107
ENSG00000232040
ENSG00000107317
ENSG00000109099
ENSG00000221829
ENSG00000278270
ENSG00000146555
ENSG00000135414
ENSG00000130762
ENSG00000134480
ENSG00000211695
ENSG00000213699
ENSG00000136026
ENSG00000237733
ENSG00000164106
ENSG00000110063
ENSG00000198168
ENSG00000130829
ENSG00000078061
ENSG00000278705
ENSG00000142459
ENSG00000113742
ENSG00000235915
ENSG00000188505
ENSG00000169379
ENSG00000008056
ENSG00000163012
ENSG00000103342
ENSG00000204099
ENSG00000171811
ENSG00000073146
ENSG00000068028
ENSG00000125885
ENSG00000135517
ENSG00000116721
ENSG00000147457
ENSG00000163349
ENSG00000197646
ENSG00000275019
ENSG00000105855
ENSG00000145675
ENSG00000076641
ENSG00000225073
ENSG00000149177
ENSG00000211673
ENSG00000150459
ENSG00000204962
ENSG00000110169
ENSG00000196371
ENSG00000280641
ENSG00000132254
ENSG00000177479
ENSG00000230995
[truncated: 6,826 more rows]

## Sheet: GO4
gene stable id
ENSG00000276787
ENSG00000277273
ENSG00000092871
ENSG00000181092
ENSG00000165678
ENSG00000013573
ENSG00000100109
ENSG00000160957
ENSG00000136504
ENSG00000089159
ENSG00000107140
ENSG00000004939
ENSG00000091409
ENSG00000148925
ENSG00000139372
ENSG00000149948
ENSG00000075131
ENSG00000131871
ENSG00000130770
ENSG00000110330
ENSG00000284915
ENSG00000163235
ENSG00000284916
ENSG00000004487
ENSG00000067900
ENSG00000108375
ENSG00000128789
ENSG00000260596
ENSG00000106144
ENSG00000123999
ENSG00000196262
ENSG00000076201
ENSG00000104517
ENSG00000277140
ENSG00000125107
ENSG00000184445
ENSG00000158122
ENSG00000121853
ENSG00000112658
ENSG00000162736
ENSG00000180549
ENSG00000136273
ENSG00000136014
ENSG00000185324
ENSG00000122783
ENSG00000154589
ENSG00000140534
ENSG00000236443
ENSG00000127666
ENSG00000076984
ENSG00000164342
ENSG00000144580
ENSG00000178719
ENSG00000172531
ENSG00000170485
ENSG00000118137
ENSG00000140464
ENSG00000113558
ENSG00000048028
ENSG00000135486
ENSG00000020181
ENSG00000198952
ENSG00000173083
ENSG00000173559
ENSG00000136451
ENSG00000157500
ENSG00000134982
ENSG00000096872
ENSG00000118526
ENSG00000130234
ENSG00000055130
ENSG00000058668
ENSG00000254647
ENSG00000063245
ENSG00000170873
ENSG00000173769
ENSG00000065057
ENSG00000115718
ENSG00000173692
ENSG00000275565
ENSG00000240118
ENSG00000230279
ENSG00000243958
ENSG00000096384
ENSG00000115592
ENSG00000168309
ENSG00000171564
ENSG00000114209
ENSG00000164808
ENSG00000170820
ENSG00000120616
ENSG00000164109
ENSG00000183580
ENSG00000142484
ENSG00000227739
ENSG00000124181
ENSG00000157212
ENSG00000153989
ENSG00000277600
ENSG00000160447
ENSG00000115392
ENSG00000021776
ENSG00000185290
ENSG00000104760
ENSG00000141682
ENSG00000206531
ENSG00000079337
ENSG00000162552
ENSG00000110921
ENSG00000182117
ENSG00000124193
ENSG00000164924
ENSG00000151694
ENSG00000109320
ENSG00000188906
ENSG00000206428
ENSG00000117724
ENSG00000103274
ENSG00000184599
ENSG00000144230
ENSG00000130037
ENSG00000161692
ENSG00000146247
ENSG00000103496
ENSG00000140795
ENSG00000102678
ENSG00000136997
ENSG00000103264
ENSG00000072694
ENSG00000137033
ENSG00000127831
ENSG00000074054
ENSG00000288401
ENSG00000213918
ENSG00000276180
ENSG00000065150
ENSG00000230961
ENSG00000123609
ENSG00000229058
ENSG00000107960
ENSG00000124535
ENSG00000138798
ENSG00000172016
ENSG00000171236
ENSG00000168036
ENSG00000198056
ENSG00000283085
ENSG00000127952
ENSG00000108559
ENSG00000152556
ENSG00000116062
ENSG00000064655
ENSG00000114861
ENSG00000176170
ENSG00000224200
ENSG00000161714
ENSG00000125538
ENSG00000155876
ENSG00000122694
ENSG00000113812
ENSG00000166226
ENSG00000150991
ENSG00000119596
ENSG00000151651
ENSG00000095319
ENSG00000113302
ENSG00000114126
ENSG00000198753
ENSG00000140105
ENSG00000118495
ENSG00000085224
ENSG00000164104
ENSG00000106366
ENSG00000026103
ENSG00000186188
ENSG00000198382
ENSG00000186642
ENSG00000175793
ENSG00000177119
ENSG00000080815
ENSG00000100804
ENSG00000188827
ENSG00000126067
ENSG00000223355
ENSG00000130173
ENSG00000081189
ENSG00000167552
ENSG00000170312
ENSG00000010327
ENSG00000140694
ENSG00000170525
ENSG00000157017
ENSG00000092036
ENSG00000103769
ENSG00000177606
ENSG00000206468
ENSG00000178562
ENSG00000138496
ENSG00000143294
ENSG00000000005
ENSG00000213445
ENSG00000105258
ENSG00000110492
ENSG00000226979
ENSG00000076706
ENSG00000213024
ENSG00000165702
ENSG00000168621
ENSG00000107290
ENSG00000157404
ENSG00000123689
ENSG00000056558
ENSG00000151465
ENSG00000277615
ENSG00000166169
ENSG00000164283
ENSG00000213397
ENSG00000144381
ENSG00000004700
ENSG00000184009
ENSG00000123358
ENSG00000284774
ENSG00000277632
ENSG00000132386
ENSG00000010319
ENSG00000176920
ENSG00000047315
ENSG00000015153
ENSG00000147869
ENSG00000104499
ENSG00000136243
ENSG00000120159
ENSG00000277807
ENSG00000196468
ENSG00000116678
ENSG00000143155
ENSG00000132436
ENSG00000141736
ENSG00000188229
ENSG00000157450
ENSG00000155561
ENSG00000102030
ENSG00000105707
ENSG00000119969
ENSG00000144724
ENSG00000225859
ENSG00000175054
ENSG00000113196
ENSG00000276111
ENSG00000128513
ENSG00000137693
ENSG00000179889
ENSG00000120436
ENSG00000157613
ENSG00000197102
ENSG00000143995
ENSG00000179051
ENSG00000225589
ENSG00000197702
ENSG00000004897
ENSG00000002822
ENSG00000126453
ENSG00000113522
ENSG00000145623
ENSG00000125378
ENSG00000198793
ENSG00000135624
ENSG00000134452
ENSG00000153107
ENSG00000079335
ENSG00000156574
ENSG00000152422
ENSG00000282899
ENSG00000143536
ENSG00000125450
ENSG00000156232
ENSG00000156509
ENSG00000163602
ENSG00000104415
ENSG00000215397
ENSG00000231737
ENSG00000065675
ENSG00000124766
ENSG00000180447
ENSG00000278355
ENSG00000114019
ENSG00000274941
ENSG00000139083
ENSG00000171867
ENSG00000107796
ENSG00000120337
ENSG00000230413
ENSG00000138639
ENSG00000100105
ENSG00000003402
ENSG00000114268
ENSG00000238134
ENSG00000100532
ENSG00000196754
ENSG00000140832
ENSG00000113569
ENSG00000005075
ENSG00000172936
ENSG00000196510
ENSG00000108946
ENSG00000077097
ENSG00000112877
ENSG00000173757
ENSG00000100644
ENSG00000183856
ENSG00000015171
ENSG00000228575
ENSG00000106462
ENSG00000284096
ENSG00000100065
ENSG00000107338
ENSG00000178971
ENSG00000116016
ENSG00000121380
ENSG00000065427
ENSG00000114648
ENSG00000136861
ENSG00000130997
ENSG00000184205
ENSG00000173928
ENSG00000179008
ENSG00000155229
ENSG00000096401
ENSG00000143947
ENSG00000170950
ENSG00000147400
ENSG00000112312
ENSG00000234243
ENSG00000278637
ENSG00000180532
ENSG00000117139
ENSG00000169429
ENSG00000141480
ENSG00000213853
ENSG00000123143
ENSG00000114127
ENSG00000101447
ENSG00000057935
ENSG00000172216
ENSG00000149428
ENSG00000170458
ENSG00000142453
ENSG00000273943
ENSG00000104689
ENSG00000110880
ENSG00000226788
ENSG00000105989
ENSG00000110536
ENSG00000275498
ENSG00000164695
ENSG00000106948
ENSG00000040275
ENSG00000124440
ENSG00000221867
ENSG00000111669
ENSG00000169016
ENSG00000132466
ENSG00000124731
ENSG00000163961
ENSG00000140678
ENSG00000197343
ENSG00000105173
ENSG00000108984
ENSG00000139496
ENSG00000051180
ENSG00000171848
ENSG00000165379
ENSG00000178607
ENSG00000079385
ENSG00000153187
ENSG00000091136
ENSG00000120899
ENSG00000159147
ENSG00000073536
ENSG00000156711
ENSG00000081237
ENSG00000173120
ENSG00000118520
ENSG00000155508
ENSG00000136250
ENSG00000119397
ENSG00000225830
ENSG00000141448
ENSG00000168556
ENSG00000154188
ENSG00000115233
ENSG00000204388
ENSG00000152270
ENSG00000115594
ENSG00000125952
ENSG00000204264
ENSG00000188130
ENSG00000134248
ENSG00000196562
ENSG00000077684
ENSG00000163002
ENSG00000135622
ENSG00000197238
ENSG00000138792
ENSG00000185504
ENSG00000162734
ENSG00000115053
ENSG00000230700
ENSG00000197943
ENSG00000168078
ENSG00000276701
ENSG00000110713
ENSG00000168496
ENSG00000164134
ENSG00000166825
ENSG00000134318
ENSG00000146070
ENSG00000164022
ENSG00000275700
ENSG00000228520
ENSG00000139350
ENSG00000101868
ENSG00000165730
ENSG00000224156
ENSG00000160293
ENSG00000262145
ENSG00000226201
ENSG00000134758
ENSG00000080824
ENSG00000125337
ENSG00000092295
ENSG00000149968
ENSG00000271503
ENSG00000198053
ENSG00000001084
ENSG00000173163
ENSG00000138668
ENSG00000143954
ENSG00000152804
ENSG00000136830
ENSG00000228849
ENSG00000140015
ENSG00000131351
ENSG00000072163
ENSG00000154342
ENSG00000285387
ENSG00000149577
ENSG00000141552
ENSG00000007372
ENSG00000242372
ENSG00000282046
ENSG00000160469
ENSG00000165240
ENSG00000154920
ENSG00000088808
ENSG00000145901
ENSG00000177684
ENSG00000204138
ENSG00000172613
ENSG00000238196
ENSG00000181555
ENSG00000012779
ENSG00000161671
ENSG00000115461
ENSG00000176248
ENSG00000166224
ENSG00000198791
ENSG00000150753
ENSG00000162891
ENSG00000116584
ENSG00000167965
ENSG00000009950
ENSG00000117601
ENSG00000030582
ENSG00000165168
ENSG00000198089
ENSG00000136936
ENSG00000164047
ENSG00000133119
ENSG00000141655
ENSG00000132016
ENSG00000106290
ENSG00000147601
ENSG00000170917
ENSG00000228278
ENSG00000049245
ENSG00000067066
ENSG00000185043
ENSG00000152240
ENSG00000274205
ENSG00000099985
ENSG00000242802
ENSG00000060566
ENSG00000120937
ENSG00000140274
ENSG00000162039
ENSG00000100146
ENSG00000137440
ENSG00000111241
ENSG00000173821
ENSG00000175643
ENSG00000170142
ENSG00000148935
ENSG00000113360
ENSG00000234836
ENSG00000139219
ENSG00000273542
ENSG00000137462
ENSG00000153993
ENSG00000187555
ENSG00000171819
ENSG00000167332
ENSG00000186951
ENSG00000073282
ENSG00000237727
ENSG00000153827
ENSG00000135821
ENSG00000165140
ENSG00000125347
ENSG00000180210
ENSG00000109132
ENSG00000177084
ENSG00000274176
ENSG00000196689
ENSG00000197329
ENSG00000120885
ENSG00000282228
ENSG00000275723
ENSG00000132688
ENSG00000148400
ENSG00000115738
ENSG00000130724
ENSG00000030066
ENSG00000224774
ENSG00000164535
ENSG00000168404
ENSG00000130413
ENSG00000131462
ENSG00000134352
ENSG00000167323
ENSG00000163017
ENSG00000146670
ENSG00000154767
ENSG00000070366
ENSG00000111863
ENSG00000167034
ENSG00000175215
ENSG00000245848
ENSG00000215425
ENSG00000169857
ENSG00000111752
ENSG00000116478
ENSG00000181722
ENSG00000053254
ENSG00000170632
ENSG00000104081
ENSG00000147883
ENSG00000204490
ENSG00000215328
ENSG00000188611
ENSG00000274914
ENSG00000124216
ENSG00000051523
ENSG00000111536
ENSG00000255152
ENSG00000147649
ENSG00000175216
ENSG00000140451
ENSG00000172179
ENSG00000051341
ENSG00000002745
ENSG00000143384
ENSG00000146263
ENSG00000112175
ENSG00000278243
ENSG00000273529
ENSG00000182718
ENSG00000156261
ENSG00000109819
ENSG00000197043
ENSG00000114166
ENSG00000128829
ENSG00000080802
ENSG00000051620
ENSG00000118432
ENSG00000117676
ENSG00000166483
ENSG00000135744
ENSG00000159216
ENSG00000163082
ENSG00000170323
ENSG00000206320
ENSG00000164362
ENSG00000196954
ENSG00000112116
ENSG00000260001
ENSG00000129465
ENSG00000113296
ENSG00000108515
ENSG00000172167
ENSG00000185187
ENSG00000163938
ENSG00000054796
ENSG00000127152
ENSG00000112118
ENSG00000143748
ENSG00000107175
ENSG00000141577
ENSG00000180370
ENSG00000196313
ENSG00000067225
ENSG00000171812
ENSG00000087191
ENSG00000165188
ENSG00000147874
ENSG00000237333
ENSG00000131845
ENSG00000138083
ENSG00000068489
ENSG00000087074
ENSG00000152457
ENSG00000130427
ENSG00000151388
ENSG00000163322
ENSG00000206376
ENSG00000171552
ENSG00000100395
ENSG00000234508
ENSG00000184489
ENSG00000237405
ENSG00000187735
ENSG00000164035
ENSG00000236895
ENSG00000110031
ENSG00000187736
ENSG00000168209
ENSG00000141510
ENSG00000092445
ENSG00000138767
ENSG00000011422
ENSG00000168101
ENSG00000050628
ENSG00000165197
ENSG00000147257
ENSG00000169313
ENSG00000117215
ENSG00000035928
ENSG00000110274
ENSG00000170558
ENSG00000110321
ENSG00000173269
ENSG00000101146
ENSG00000189403
ENSG00000166848
ENSG00000095203
ENSG00000281221
ENSG00000102144
ENSG00000006831
ENSG00000078725
ENSG00000165434
ENSG00000233095
ENSG00000150782
ENSG00000068903
ENSG00000163930
ENSG00000070159
ENSG00000179915
ENSG00000188064
ENSG00000075856
ENSG00000204227
ENSG00000198783
ENSG00000139842
ENSG00000170786
ENSG00000235067
ENSG00000094804
ENSG00000137337
ENSG00000196396
ENSG00000174697
ENSG00000130203
ENSG00000144711
ENSG00000153904
ENSG00000215301
ENSG00000001617
ENSG00000160949
ENSG00000163687
ENSG00000175445
ENSG00000276536
ENSG00000108187
ENSG00000105679
ENSG00000257017
ENSG00000106799
ENSG00000178568
ENSG00000126458
ENSG00000111206
ENSG00000132855
ENSG00000181788
ENSG00000134250
ENSG00000230108
ENSG00000023734
ENSG00000273707
ENSG00000258643
ENSG00000100429
ENSG00000206439
ENSG00000161609
ENSG00000010244
ENSG00000172725
ENSG00000116455
ENSG00000083093
ENSG00000079246
ENSG00000135476
ENSG00000110200
ENSG00000092010
ENSG00000072121
ENSG00000157020
ENSG00000120438
ENSG00000107854
ENSG00000139579
ENSG00000186834
ENSG00000165916
ENSG00000254093
ENSG00000135829
ENSG00000170577
ENSG00000135926
ENSG00000170477
ENSG00000115232
ENSG00000168615
ENSG00000107104
ENSG00000019582
ENSG00000281540
ENSG00000094631
ENSG00000133121
ENSG00000106511
ENSG00000143590
ENSG00000085511
ENSG00000234602
ENSG00000037280
ENSG00000174953
ENSG00000128482
ENSG00000156384
ENSG00000160199
ENSG00000174405
ENSG00000221974
ENSG00000189079
ENSG00000115414
ENSG00000243594
ENSG00000105953
ENSG00000164953
ENSG00000162521
ENSG00000173801
ENSG00000106633
ENSG00000198563
ENSG00000082701
ENSG00000159377
ENSG00000123454
ENSG00000099817
ENSG00000187498
ENSG00000174371
ENSG00000122592
ENSG00000149273
ENSG00000230669
ENSG00000170961
ENSG00000138448
ENSG00000106123
ENSG00000185480
ENSG00000168395
ENSG00000171791
ENSG00000097046
ENSG00000131791
ENSG00000143434
ENSG00000185988
ENSG00000172071
ENSG00000164751
ENSG00000275543
ENSG00000103035
ENSG00000095970
ENSG00000112981
ENSG00000134574
ENSG00000273993
ENSG00000173531
ENSG00000285206
ENSG00000239732
ENSG00000091732
ENSG00000229929
ENSG00000171951
ENSG00000102837
ENSG00000090776
ENSG00000103495
ENSG00000124789
ENSG00000134398
ENSG00000171608
ENSG00000168002
ENSG00000148362
ENSG00000112299
ENSG00000122376
ENSG00000125266
ENSG00000110195
ENSG00000182871
ENSG00000277276
ENSG00000288325
ENSG00000174197
ENSG00000137210
ENSG00000144810
ENSG00000274113
ENSG00000132155
ENSG00000214253
ENSG00000109534
ENSG00000064933
ENSG00000041357
ENSG00000138311
ENSG00000136603
ENSG00000014138
ENSG00000164190
ENSG00000126778
ENSG00000183484
ENSG00000124212
ENSG00000093009
ENSG00000149925
ENSG00000263761
ENSG00000058729
ENSG00000053900
ENSG00000134853
ENSG00000021645
ENSG00000054356
ENSG00000135862
ENSG00000128886
ENSG00000029363
ENSG00000175344
ENSG00000142192
ENSG00000119906
ENSG00000112038
ENSG00000233276
ENSG00000164916
ENSG00000154305
ENSG00000070193
ENSG00000169230
ENSG00000101266
ENSG00000119401
ENSG00000171984
ENSG00000149930
ENSG00000155111
ENSG00000113905
ENSG00000049167
ENSG00000168826
ENSG00000101444
ENSG00000172053
ENSG00000154269
ENSG00000276886
ENSG00000158806
ENSG00000110514
ENSG00000181625
ENSG00000203908
ENSG00000138375
ENSG00000176046
ENSG00000111684
ENSG00000100359
ENSG00000197122
ENSG00000134871
ENSG00000280789
ENSG00000173846
ENSG00000145912
ENSG00000108839
ENSG00000103175
ENSG00000166167
ENSG00000163781
ENSG00000111674
ENSG00000142512
ENSG00000031698
ENSG00000179168
ENSG00000143125
ENSG00000138061
ENSG00000145632
ENSG00000165757
ENSG00000188316
ENSG00000089685
ENSG00000175279
ENSG00000121879
ENSG00000025708
ENSG00000137509
ENSG00000132356
ENSG00000010810
ENSG00000026508
ENSG00000112293
ENSG00000126262
ENSG00000094916
ENSG00000174951
ENSG00000205542
ENSG00000109685
ENSG00000160883
ENSG00000233490
ENSG00000116285
ENSG00000105220
ENSG00000204859
ENSG00000149021
ENSG00000069329
ENSG00000163874
ENSG00000139567
ENSG00000008735
ENSG00000111653
ENSG00000170315
ENSG00000006210
ENSG00000212866
ENSG00000002330
ENSG00000166025
ENSG00000248099
ENSG00000141570
ENSG00000163794
ENSG00000172818
ENSG00000122678
ENSG00000080986
ENSG00000147316
ENSG00000162367
ENSG00000158195
ENSG00000106615
ENSG00000107372
ENSG00000160551
ENSG00000173889
ENSG00000131165
ENSG00000162545
ENSG00000167513
ENSG00000140945
ENSG00000138035
ENSG00000185155
ENSG00000122008
ENSG00000132781
ENSG00000154096
ENSG00000288505
ENSG00000170364
ENSG00000088986
ENSG00000137764
ENSG00000204410
ENSG00000071054
ENSG00000122180
ENSG00000283918
ENSG00000091129
ENSG00000117461
ENSG00000154124
ENSG00000170927
ENSG00000085563
ENSG00000100823
ENSG00000115484
ENSG00000146216
ENSG00000288243
ENSG00000138772
ENSG00000230254
ENSG00000132522
ENSG00000126787
ENSG00000125845
ENSG00000105429
ENSG00000158169
ENSG00000134363
ENSG00000132965
ENSG00000013275
ENSG00000119630
ENSG00000122707
ENSG00000173511
ENSG00000132718
ENSG00000184979
ENSG00000136235
ENSG00000133048
ENSG00000171522
ENSG00000288114
ENSG00000155760
ENSG00000105856
ENSG00000185129
ENSG00000158714
ENSG00000159184
ENSG00000122565
ENSG00000102794
ENSG00000266173
ENSG00000198435
ENSG00000188822
ENSG00000230514
ENSG00000184304
ENSG00000101109
ENSG00000117020
ENSG00000012171
ENSG00000205220
ENSG00000108179
ENSG00000156427
ENSG00000138795
ENSG00000134215
ENSG00000108523
ENSG00000111961
ENSG00000171033
ENSG00000182585
ENSG00000126785
ENSG00000130988
ENSG00000124882
ENSG00000115386
ENSG00000165025
ENSG00000197561
ENSG00000147324
ENSG00000165617
ENSG00000234475
ENSG00000205339
ENSG00000068885
ENSG00000172156
ENSG00000116017
ENSG00000101144
ENSG00000198648
ENSG00000167543
ENSG00000100902
ENSG00000172795
ENSG00000101843
ENSG00000100092
ENSG00000112715
ENSG00000166888
ENSG00000101200
ENSG00000196712
ENSG00000135916
ENSG00000116717
ENSG00000163154
ENSG00000104332
ENSG00000163636
ENSG00000154229
ENSG00000166923
ENSG00000143867
ENSG00000185345
ENSG00000235941
ENSG00000113141
ENSG00000065135
ENSG00000177868
ENSG00000130669
ENSG00000086061
ENSG00000117399
ENSG00000157106
ENSG00000115170
ENSG00000285443
ENSG00000117707
ENSG00000145335
ENSG00000213780
ENSG00000105971
ENSG00000247077
ENSG00000146648
ENSG00000078098
ENSG00000187556
ENSG00000164129
ENSG00000185624
ENSG00000010379
ENSG00000006327
ENSG00000166783
ENSG00000178999
ENSG00000137872
ENSG00000233345
ENSG00000166439
ENSG00000141867
ENSG00000163348
ENSG00000054965
ENSG00000170855
ENSG00000126368
ENSG00000111321
ENSG00000131944
ENSG00000276231
ENSG00000204217
ENSG00000232839
ENSG00000163312
ENSG00000061273
ENSG00000231968
ENSG00000135413
ENSG00000101349
ENSG00000067182
ENSG00000135373
ENSG00000078487
ENSG00000175756
ENSG00000011465
ENSG00000117614
ENSG00000162298
ENSG00000172977
ENSG00000074800
ENSG00000172349
ENSG00000179630
ENSG00000068971
ENSG00000117862
ENSG00000229684
ENSG00000163870
ENSG00000101052
ENSG00000104375
ENSG00000243067
ENSG00000152234
ENSG00000181790
ENSG00000128805
ENSG00000132470
ENSG00000181965
ENSG00000227314
ENSG00000230907
ENSG00000170255
ENSG00000162775
ENSG00000135372
ENSG00000249915
ENSG00000288299
ENSG00000165119
ENSG00000196189
ENSG00000160310
ENSG00000101347
ENSG00000154611
ENSG00000065970
ENSG00000185630
ENSG00000277571
ENSG00000134954
ENSG00000205336
ENSG00000104313
ENSG00000172716
ENSG00000126581
ENSG00000255419
ENSG00000145192
ENSG00000185551
ENSG00000167815
ENSG00000164327
ENSG00000100387
ENSG00000169372
ENSG00000108387
ENSG00000167004
ENSG00000114867
ENSG00000158402
ENSG00000113916
ENSG00000276910
ENSG00000101624
ENSG00000227333
ENSG00000117748
ENSG00000160593
ENSG00000196405
ENSG00000116127
ENSG00000114520
ENSG00000163501
ENSG00000112562
ENSG00000070831
ENSG00000027869
ENSG00000145414
ENSG00000133302
ENSG00000179218
ENSG00000135250
ENSG00000180772
ENSG00000103490
ENSG00000186280
ENSG00000113300
ENSG00000275126
ENSG00000105697
ENSG00000135472
ENSG00000168874
ENSG00000185650
ENSG00000116977
ENSG00000100906
ENSG00000105329
ENSG00000066056
ENSG00000076242
ENSG00000179388
ENSG00000037474
ENSG00000114670
ENSG00000091592
ENSG00000132207
ENSG00000141959
ENSG00000146731
ENSG00000009413
ENSG00000166225
ENSG00000285485
ENSG00000185122
ENSG00000095002
ENSG00000057468
ENSG00000163539
ENSG00000143476
ENSG00000177628
ENSG00000094914
ENSG00000112062
ENSG00000126561
ENSG00000089041
ENSG00000079739
ENSG00000145147
ENSG00000065243
ENSG00000235291
ENSG00000112425
ENSG00000135018
ENSG00000126709
ENSG00000116030
ENSG00000095539
ENSG00000135549
ENSG00000198690
ENSG00000131747
ENSG00000204569
ENSG00000079308
ENSG00000113721
ENSG00000144554
ENSG00000231268
ENSG00000188613
ENSG00000128602
ENSG00000136960
ENSG00000095261
ENSG00000143479
ENSG00000074319
ENSG00000185359
ENSG00000085741
ENSG00000266442
ENSG00000146143
ENSG00000119508
ENSG00000164736
ENSG00000125571
ENSG00000120889
ENSG00000183287
ENSG00000274221
ENSG00000109458
ENSG00000187866
ENSG00000126001
ENSG00000115310
ENSG00000075188
ENSG00000105372
ENSG00000123342
ENSG00000130726
ENSG00000121075
ENSG00000197405
ENSG00000285348
ENSG00000147231
ENSG00000100030
ENSG00000275045
ENSG00000108379
ENSG00000149187
ENSG00000054282
ENSG00000012504
ENSG00000234876
ENSG00000160712
ENSG00000217930
ENSG00000170242
ENSG00000111725
ENSG00000214367
ENSG00000270882
ENSG00000277258
ENSG00000141433
ENSG00000235439
ENSG00000017427
ENSG00000242711
ENSG00000116539
ENSG00000204120
ENSG00000129355
ENSG00000230034
ENSG00000204991
ENSG00000086232
ENSG00000134460
ENSG00000161905
ENSG00000146904
ENSG00000112742
ENSG00000281166
ENSG00000137707
ENSG00000111145
ENSG00000115226
ENSG00000272391
ENSG00000102755
ENSG00000136930
ENSG00000141965
ENSG00000167984
ENSG00000028137
ENSG00000198797
ENSG00000108953
ENSG00000130066
ENSG00000262406
ENSG00000163697
ENSG00000205835
ENSG00000182010
ENSG00000076864
ENSG00000117595
ENSG00000197299
ENSG00000064300
ENSG00000173376
ENSG00000196839
ENSG00000141198
ENSG00000125084
ENSG00000140939
ENSG00000128917
ENSG00000070770
ENSG00000272047
ENSG00000206557
ENSG00000162337
ENSG00000085415
ENSG00000214102
ENSG00000162063
ENSG00000161940
ENSG00000197837
ENSG00000111276
ENSG00000138182
ENSG00000183255
ENSG00000276082
ENSG00000133216
ENSG00000158828
ENSG00000179262
ENSG00000087470
ENSG00000181449
ENSG00000167664
ENSG00000177889
ENSG00000168214
ENSG00000079134
ENSG00000126233
ENSG00000122679
ENSG00000285379
ENSG00000106004
ENSG00000132646
ENSG00000066468
ENSG00000187391
ENSG00000155858
ENSG00000126457
ENSG00000152518
ENSG00000126456
ENSG00000138750
ENSG00000224398
ENSG00000213619
ENSG00000071246
ENSG00000152558
ENSG00000160691
ENSG00000167768
ENSG00000213066
ENSG00000241186
ENSG00000075891
ENSG00000149357
ENSG00000135679
ENSG00000120708
ENSG00000109205
ENSG00000158161
ENSG00000008405
ENSG00000173432
ENSG00000274616
ENSG00000124688
ENSG00000163918
ENSG00000175197
ENSG00000174516
ENSG00000270276
ENSG00000134852
ENSG00000020426
ENSG00000197061
ENSG00000206481
ENSG00000078401
ENSG00000125398
ENSG00000118193
ENSG00000116586
ENSG00000250067
ENSG00000167770
ENSG00000118655
ENSG00000011426
ENSG00000066427
ENSG00000175354
ENSG00000140836
ENSG00000244588
ENSG00000008710
ENSG00000176697
ENSG00000005007
ENSG00000172817
ENSG00000143507
ENSG00000198719
ENSG00000224994
ENSG00000152942
ENSG00000162434
ENSG00000141753
ENSG00000112096
ENSG00000224587
ENSG00000105229
ENSG00000213281
ENSG00000116688
ENSG00000167895
ENSG00000100985
ENSG00000134780
ENSG00000172867
ENSG00000165637
ENSG00000150093
ENSG00000114107
ENSG00000168758
ENSG00000144231
ENSG00000111087
ENSG00000134371
ENSG00000082684
ENSG00000049130
ENSG00000196924
ENSG00000254405
ENSG00000102359
ENSG00000085999
ENSG00000274669
ENSG00000163221
ENSG00000169689
ENSG00000198829
ENSG00000277641
ENSG00000127329
ENSG00000143799
ENSG00000197256
ENSG00000185897
ENSG00000213906
ENSG00000275003
ENSG00000108691
ENSG00000174442
ENSG00000134013
ENSG00000166484
ENSG00000196230
ENSG00000235569
ENSG00000106477
ENSG00000100600
ENSG00000224501
ENSG00000206406
ENSG00000160207
ENSG00000231555
ENSG00000100034
ENSG00000129988
ENSG00000025434
ENSG00000114353
ENSG00000166068
ENSG00000106178
ENSG00000221983
ENSG00000274958
ENSG00000171792
ENSG00000171860
ENSG00000223666
ENSG00000132698
ENSG00000144524
ENSG00000163485
ENSG00000119138
ENSG00000114446
ENSG00000087250
ENSG00000213463
ENSG00000149923
ENSG00000249751
ENSG00000167315
ENSG00000165490
ENSG00000135046
ENSG00000111445
ENSG00000142676
ENSG00000134899
ENSG00000183943
ENSG00000108443
ENSG00000185627
ENSG00000162772
ENSG00000164307
ENSG00000054598
ENSG00000259207
ENSG00000100078
ENSG00000169621
ENSG00000023191
ENSG00000120156
ENSG00000112406
ENSG00000112333
ENSG00000016402
ENSG00000158941
ENSG00000023445
ENSG00000103037
ENSG00000164708
ENSG00000004399
ENSG00000235588
ENSG00000155792
ENSG00000096968
ENSG00000162585
ENSG00000196776
ENSG00000157227
ENSG00000159346
ENSG00000197635
ENSG00000070501
ENSG00000180336
ENSG00000185379
ENSG00000131187
ENSG00000092330
ENSG00000102978
ENSG00000138071
ENSG00000204305
ENSG00000116679
ENSG00000185862
ENSG00000073756
ENSG00000276463
ENSG00000276230
ENSG00000169398
ENSG00000164430
ENSG00000161381
ENSG00000258366
ENSG00000102977
ENSG00000222028
ENSG00000151414
ENSG00000218305
ENSG00000025039
ENSG00000119318
ENSG00000121653
ENSG00000100393
ENSG00000100292
ENSG00000188373
ENSG00000134057
ENSG00000089280
ENSG00000060138
ENSG00000141934
ENSG00000239836
ENSG00000136044
ENSG00000010671
ENSG00000188486
ENSG00000253548
ENSG00000106991
ENSG00000186340
ENSG00000274829
ENSG00000176435
ENSG00000167207
ENSG00000161057
ENSG00000146242
ENSG00000185033
ENSG00000198887
ENSG00000115966
ENSG00000204632
ENSG00000023909
ENSG00000177519
ENSG00000179921
ENSG00000134830
ENSG00000205581
ENSG00000129757
ENSG00000147044
ENSG00000115008
ENSG00000136244
ENSG00000134278
ENSG00000198585
ENSG00000159322
ENSG00000276618
ENSG00000178951
ENSG00000111602
ENSG00000125818
ENSG00000007952
ENSG00000169245
ENSG00000177963
ENSG00000163220
ENSG00000130177
ENSG00000184058
ENSG00000140199
ENSG00000278644
ENSG00000123080
ENSG00000142798
ENSG00000232804
ENSG00000005022
ENSG00000136634
ENSG00000103995
ENSG00000164690
ENSG00000206493
ENSG00000263042
ENSG00000105997
ENSG00000173482
ENSG00000012061
ENSG00000187531
ENSG00000123159
ENSG00000090339
ENSG00000109270
ENSG00000107014
ENSG00000092439
ENSG00000092009
ENSG00000151729
ENSG00000104067
ENSG00000175203
ENSG00000203883
ENSG00000124333
ENSG00000198157
ENSG00000173402
ENSG00000198176
ENSG00000128052
ENSG00000111640
ENSG00000121807
ENSG00000111877
ENSG00000127191
ENSG00000068001
ENSG00000156968
ENSG00000141499
ENSG00000236697
ENSG00000164434
ENSG00000230293
ENSG00000223802
ENSG00000288152
ENSG00000113648
ENSG00000186153
ENSG00000077463
ENSG00000104320
ENSG00000198707
ENSG00000143951
ENSG00000132329
ENSG00000275199
ENSG00000108518
ENSG00000284816
ENSG00000285390
ENSG00000213015
ENSG00000181751
ENSG00000105327
ENSG00000188807
ENSG00000233904
ENSG00000171560
ENSG00000148482
ENSG00000188996
ENSG00000159167
ENSG00000103067
ENSG00000026036
ENSG00000166170
ENSG00000108819
ENSG00000101224
ENSG00000175662
ENSG00000100567
ENSG00000137752
ENSG00000117586
ENSG00000110066
ENSG00000154447
ENSG00000128016
ENSG00000285007
ENSG00000111581
ENSG00000214941
ENSG00000187325
ENSG00000048052
ENSG00000016082
ENSG00000215021
ENSG00000164867
ENSG00000241635
ENSG00000129993
ENSG00000171566
ENSG00000170633
ENSG00000133863
ENSG00000126016
ENSG00000047188
ENSG00000175482
ENSG00000130707
ENSG00000176208
ENSG00000010704
ENSG00000058804
ENSG00000062822
ENSG00000092847
ENSG00000223443
ENSG00000121966
ENSG00000108395
ENSG00000162692
ENSG00000101346
ENSG00000163161
ENSG00000166140
ENSG00000125850
ENSG00000163421
ENSG00000131153
ENSG00000047410
ENSG00000181544
ENSG00000142871
ENSG00000064932
ENSG00000105287
ENSG00000113456
ENSG00000236759
ENSG00000105325
ENSG00000276838
ENSG00000228875
ENSG00000255346
ENSG00000022267
ENSG00000172270
ENSG00000078900
ENSG00000164898
ENSG00000159593
ENSG00000169330
ENSG00000011405
ENSG00000171150
ENSG00000085871
ENSG00000015475
ENSG00000177143
ENSG00000100504
ENSG00000093000
ENSG00000082196
ENSG00000167772
ENSG00000277791
ENSG00000169727
ENSG00000169032
ENSG00000143398
ENSG00000169855
ENSG00000184584
ENSG00000177464
ENSG00000162670
ENSG00000102871
ENSG00000164754
ENSG00000115317
ENSG00000117560
ENSG00000154734
ENSG00000109471
ENSG00000125843
ENSG00000103540
ENSG00000169018
ENSG00000179295
ENSG00000126583
ENSG00000243678
ENSG00000090097
ENSG00000183624
ENSG00000100726
ENSG00000142515
ENSG00000062038
ENSG00000100297
ENSG00000144677
ENSG00000118762
ENSG00000084072
ENSG00000143537
ENSG00000162407
ENSG00000197921
ENSG00000197442
ENSG00000168329
ENSG00000163217
ENSG00000235985
ENSG00000187764
ENSG00000153879
ENSG00000204291
ENSG00000124782
ENSG00000163904
ENSG00000187097
ENSG00000082014
ENSG00000088038
ENSG00000196388
ENSG00000124205
ENSG00000102145
ENSG00000198171
ENSG00000165731
ENSG00000150630
ENSG00000197386
ENSG00000128731
ENSG00000127837
ENSG00000135249
ENSG00000281449
ENSG00000101384
ENSG00000076924
ENSG00000206506
ENSG00000176720
ENSG00000175595
ENSG00000163623
ENSG00000128342
ENSG00000069667
ENSG00000010295
ENSG00000141052
ENSG00000206287
ENSG00000114378
ENSG00000162409
ENSG00000145423
ENSG00000124256
ENSG00000166851
ENSG00000183579
ENSG00000135439
ENSG00000176845
ENSG00000151151
ENSG00000169884
ENSG00000006128
ENSG00000276966
ENSG00000049768
ENSG00000102547
ENSG00000117525
ENSG00000115602
ENSG00000167986
ENSG00000163515
ENSG00000178252
ENSG00000069248
ENSG00000177683
ENSG00000135446
ENSG00000182973
ENSG00000073060
ENSG00000172889
ENSG00000100345
ENSG00000069275
ENSG00000116133
ENSG00000166037
ENSG00000174059
ENSG00000156510
ENSG00000129484
ENSG00000164885
ENSG00000273841
ENSG00000184163
ENSG00000170430
ENSG00000103811
ENSG00000064651
ENSG00000158125
ENSG00000156374
ENSG00000198492
ENSG00000179593
ENSG00000144034
ENSG00000079785
ENSG00000176485
ENSG00000119682
ENSG00000123374
ENSG00000105976
ENSG00000141564
ENSG00000161642
ENSG00000184481
ENSG00000235715
ENSG00000146674
ENSG00000139687
ENSG00000107731
ENSG00000164532
ENSG00000006634
ENSG00000261701
ENSG00000248746
ENSG00000237724
ENSG00000145777
ENSG00000114315
ENSG00000154144
ENSG00000148737
ENSG00000075711
ENSG00000127824
ENSG00000285435
ENSG00000178878
ENSG00000169504
ENSG00000083750
ENSG00000015285
ENSG00000104763
ENSG00000077514
ENSG00000020922
ENSG00000136158
ENSG00000141376
ENSG00000135914
ENSG00000112761
ENSG00000174885
ENSG00000100311
ENSG00000178691
ENSG00000099910
ENSG00000089022
ENSG00000234370
ENSG00000105486
ENSG00000159899
ENSG00000244687
ENSG00000147421
ENSG00000113273
ENSG00000105176
ENSG00000275555
ENSG00000121753
ENSG00000204599
ENSG00000074266
ENSG00000123908
ENSG00000142507
ENSG00000141030
ENSG00000137090
ENSG00000177058
ENSG00000064545
ENSG00000174123
ENSG00000109321
ENSG00000142224
ENSG00000166508
ENSG00000150347
ENSG00000126353
ENSG00000121022
ENSG00000126883
ENSG00000112902
ENSG00000231115
ENSG00000196126
ENSG00000257949
ENSG00000186790
ENSG00000188257
ENSG00000072571
ENSG00000275903
ENSG00000167657
ENSG00000102054
ENSG00000131389
ENSG00000080345
ENSG00000163251
ENSG00000171132
ENSG00000105851
ENSG00000168040
ENSG00000185787
ENSG00000126226
ENSG00000136999
ENSG00000232810
ENSG00000128908
ENSG00000148229
ENSG00000005483
ENSG00000187871
ENSG00000206314
ENSG00000165891
ENSG00000172113
ENSG00000167967
ENSG00000142867
ENSG00000183765
ENSG00000131203
ENSG00000005156
ENSG00000139515
ENSG00000159840
ENSG00000152409
ENSG00000039650
ENSG00000071242
ENSG00000105568
ENSG00000226784
ENSG00000145736
ENSG00000231135
ENSG00000163029
ENSG00000280682
ENSG00000116663
ENSG00000130368
ENSG00000174799
ENSG00000278183
ENSG00000091879
ENSG00000092929
ENSG00000144635
ENSG00000196470
ENSG00000111554
ENSG00000153234
ENSG00000132182
ENSG00000138080
ENSG00000184434
ENSG00000136848
ENSG00000185215
ENSG00000169756
ENSG00000138696
ENSG00000232960
ENSG00000067560
ENSG00000080493
ENSG00000237052
ENSG00000154640
ENSG00000171105
ENSG00000120129
ENSG00000078237
ENSG00000130768
ENSG00000005249
ENSG00000226384
ENSG00000136574
ENSG00000105538
ENSG00000150457
ENSG00000172680
ENSG00000197461
ENSG00000073111
ENSG00000131375
ENSG00000163083
ENSG00000131778
ENSG00000080839
ENSG00000143627
ENSG00000110944
ENSG00000143493
ENSG00000134339
ENSG00000141568
ENSG00000163945
ENSG00000119185
ENSG00000239672
ENSG00000188976
ENSG00000141551
ENSG00000169189
ENSG00000168505
ENSG00000101955
ENSG00000197774
ENSG00000185010
ENSG00000255071
ENSG00000115109
ENSG00000277401
ENSG00000103241
ENSG00000163132
ENSG00000148926
ENSG00000167244
ENSG00000109674
ENSG00000129455
ENSG00000170631
ENSG00000233149
ENSG00000108773
ENSG00000110680
ENSG00000182621
ENSG00000284889
ENSG00000174010
ENSG00000188215
ENSG00000077152
ENSG00000136238
ENSG00000182979
ENSG00000240972
ENSG00000131653
ENSG00000148204
ENSG00000105373
ENSG00000170381
ENSG00000116194
ENSG00000115598
ENSG00000196419
ENSG00000128918
ENSG00000116560
ENSG00000151849
ENSG00000167797
ENSG00000176386
ENSG00000203907
ENSG00000092470
ENSG00000262785
ENSG00000169679
ENSG00000154473
ENSG00000107485
ENSG00000162607
ENSG00000204086
ENSG00000176101
ENSG00000131467
ENSG00000152332
ENSG00000181085
ENSG00000101412
ENSG00000101596
ENSG00000158571
ENSG00000171863
ENSG00000067369
ENSG00000143369
ENSG00000117281
ENSG00000112319
ENSG00000106804
ENSG00000188425
ENSG00000230308
ENSG00000116954
ENSG00000094880
ENSG00000166333
ENSG00000126003
ENSG00000138411
ENSG00000112033
ENSG00000283847
ENSG00000270181
ENSG00000090447
ENSG00000281877
ENSG00000112576
ENSG00000184557
ENSG00000111424
ENSG00000085733
ENSG00000121858
ENSG00000100300
ENSG00000205213
ENSG00000166292
ENSG00000173273
ENSG00000156234
ENSG00000146469
ENSG00000175166
ENSG00000105419
ENSG00000164252
ENSG00000188186
ENSG00000144891
ENSG00000129473
ENSG00000006712
[truncated: 752 more rows]

## Sheet: PW1
gene stable id
ENSG00000001084
ENSG00000002016
ENSG00000002330
ENSG00000002745
ENSG00000003400
ENSG00000003402
ENSG00000004468
ENSG00000004700
ENSG00000004864
ENSG00000004897
ENSG00000004961
ENSG00000004975
ENSG00000005007
ENSG00000005156
ENSG00000005194
ENSG00000005339
ENSG00000005381
ENSG00000005469
ENSG00000005884
ENSG00000005961
ENSG00000006210
ENSG00000006451
ENSG00000006606
ENSG00000006611
ENSG00000006634
ENSG00000006747
ENSG00000007047
ENSG00000007168
ENSG00000007264
ENSG00000007312
ENSG00000007516
ENSG00000008056
ENSG00000008226
ENSG00000008282
ENSG00000008517
ENSG00000009694
ENSG00000009709
ENSG00000010256
ENSG00000010278
ENSG00000010310
ENSG00000010327
ENSG00000010671
ENSG00000010810
ENSG00000011052
ENSG00000011332
ENSG00000011426
ENSG00000011465
ENSG00000011485
ENSG00000012048
ENSG00000012061
ENSG00000012124
ENSG00000012171
ENSG00000012223
ENSG00000013441
ENSG00000013573
ENSG00000014216
ENSG00000015171
ENSG00000015285
ENSG00000015475
ENSG00000016082
ENSG00000017427
ENSG00000017797
ENSG00000019186
ENSG00000019549
ENSG00000019582
ENSG00000019991
ENSG00000020426
ENSG00000020633
ENSG00000020922
ENSG00000022556
ENSG00000023191
ENSG00000023228
ENSG00000023445
ENSG00000026103
ENSG00000027847
ENSG00000028277
ENSG00000029363
ENSG00000029559
ENSG00000030110
ENSG00000033327
ENSG00000035664
ENSG00000036257
ENSG00000037280
ENSG00000039319
ENSG00000039650
ENSG00000040199
ENSG00000041515
ENSG00000041880
ENSG00000041982
ENSG00000042286
ENSG00000042445
ENSG00000043462
ENSG00000044446
ENSG00000048392
ENSG00000048462
ENSG00000049089
ENSG00000049130
ENSG00000049167
ENSG00000049247
ENSG00000049249
ENSG00000049323
ENSG00000049540
ENSG00000049768
ENSG00000050555
ENSG00000050748
ENSG00000050820
ENSG00000051180
ENSG00000051341
ENSG00000051382
ENSG00000051825
ENSG00000053254
ENSG00000053747
ENSG00000053900
ENSG00000054219
ENSG00000054523
ENSG00000054796
ENSG00000055130
ENSG00000055163
ENSG00000055332
ENSG00000056998
ENSG00000057468
ENSG00000058085
ENSG00000058335
ENSG00000058404
ENSG00000059728
ENSG00000060566
ENSG00000060971
ENSG00000060982
ENSG00000061492
ENSG00000061676
ENSG00000062822
ENSG00000063046
ENSG00000064012
ENSG00000064201
ENSG00000064205
ENSG00000064300
ENSG00000064547
ENSG00000064692
ENSG00000064835
ENSG00000064933
ENSG00000065057
ENSG00000065243
ENSG00000065325
ENSG00000065485
ENSG00000065883
ENSG00000066027
ENSG00000066427
ENSG00000066468
ENSG00000066923
ENSG00000066926
ENSG00000067177
ENSG00000067208
ENSG00000067560
ENSG00000067606
ENSG00000067715
ENSG00000067900
ENSG00000068028
ENSG00000068078
ENSG00000068745
ENSG00000068831
ENSG00000068971
ENSG00000068976
ENSG00000069345
ENSG00000069399
ENSG00000069696
ENSG00000069764
ENSG00000069966
ENSG00000070018
ENSG00000070061
ENSG00000070193
ENSG00000070388
ENSG00000070444
ENSG00000070669
ENSG00000070770
ENSG00000070808
ENSG00000070831
ENSG00000071051
ENSG00000071994
ENSG00000072062
ENSG00000072195
ENSG00000072501
ENSG00000072609
ENSG00000072657
ENSG00000072694
ENSG00000072736
ENSG00000072778
ENSG00000072803
ENSG00000072849
ENSG00000072864
ENSG00000073282
ENSG00000073578
ENSG00000073711
ENSG00000073849
ENSG00000074047
ENSG00000074211
ENSG00000074582
ENSG00000074603
ENSG00000074935
ENSG00000075043
ENSG00000075131
ENSG00000075142
ENSG00000075218
ENSG00000075223
ENSG00000075290
ENSG00000075388
ENSG00000075391
ENSG00000075399
ENSG00000075415
ENSG00000075618
ENSG00000075651
ENSG00000075711
ENSG00000076242
ENSG00000076248
ENSG00000076716
ENSG00000076924
ENSG00000076928
ENSG00000077238
ENSG00000077264
ENSG00000077721
ENSG00000077782
ENSG00000077943
ENSG00000077984
ENSG00000078053
ENSG00000078081
ENSG00000078304
ENSG00000078319
ENSG00000078369
ENSG00000078401
ENSG00000078579
ENSG00000078618
ENSG00000078699
ENSG00000078900
ENSG00000078902
ENSG00000079102
ENSG00000079215
ENSG00000079335
ENSG00000079337
ENSG00000079393
ENSG00000079616
ENSG00000079841
ENSG00000080546
ENSG00000080815
ENSG00000080824
ENSG00000080839
ENSG00000080986
ENSG00000081052
ENSG00000081059
ENSG00000081237
ENSG00000081320
ENSG00000081818
ENSG00000081913
ENSG00000081985
ENSG00000082074
ENSG00000082175
ENSG00000082556
ENSG00000082701
ENSG00000082781
ENSG00000082805
ENSG00000083444
ENSG00000083642
ENSG00000084207
ENSG00000085117
ENSG00000085224
ENSG00000085265
ENSG00000085741
ENSG00000085832
ENSG00000085871
ENSG00000085999
ENSG00000086548
ENSG00000086730
ENSG00000086827
ENSG00000086991
ENSG00000087074
ENSG00000087085
ENSG00000087088
ENSG00000087095
ENSG00000087250
ENSG00000087470
ENSG00000087494
ENSG00000087510
ENSG00000087586
ENSG00000088325
ENSG00000088782
ENSG00000088808
ENSG00000089012
ENSG00000089053
ENSG00000089225
ENSG00000089234
ENSG00000089486
ENSG00000089685
ENSG00000090097
ENSG00000090104
ENSG00000090273
ENSG00000090316
ENSG00000090372
ENSG00000090470
ENSG00000090534
ENSG00000090539
ENSG00000090554
ENSG00000090776
ENSG00000091106
ENSG00000091128
ENSG00000091136
ENSG00000091164
ENSG00000091181
ENSG00000091409
ENSG00000091592
ENSG00000091879
ENSG00000092020
ENSG00000092377
ENSG00000092758
ENSG00000092969
ENSG00000093217
ENSG00000094804
ENSG00000094880
ENSG00000095002
ENSG00000095059
ENSG00000095321
ENSG00000095585
ENSG00000095752
ENSG00000095970
ENSG00000096384
ENSG00000096395
ENSG00000096968
ENSG00000096996
ENSG00000097007
ENSG00000097033
ENSG00000097046
ENSG00000099139
ENSG00000099203
ENSG00000099250
ENSG00000099365
ENSG00000099617
ENSG00000099822
ENSG00000099860
ENSG00000099866
ENSG00000099954
ENSG00000099985
ENSG00000100030
ENSG00000100078
ENSG00000100097
ENSG00000100206
ENSG00000100219
ENSG00000100226
ENSG00000100242
ENSG00000100290
ENSG00000100300
ENSG00000100311
ENSG00000100320
ENSG00000100345
ENSG00000100351
ENSG00000100365
ENSG00000100385
ENSG00000100387
ENSG00000100393
ENSG00000100412
ENSG00000100448
ENSG00000100453
ENSG00000100462
ENSG00000100479
ENSG00000100485
ENSG00000100526
ENSG00000100528
ENSG00000100532
ENSG00000100568
ENSG00000100592
ENSG00000100601
ENSG00000100721
ENSG00000100813
ENSG00000100823
ENSG00000100867
ENSG00000100884
ENSG00000100888
ENSG00000100889
ENSG00000100906
ENSG00000100918
ENSG00000100968
ENSG00000100994
ENSG00000101049
ENSG00000101082
ENSG00000101096
ENSG00000101109
ENSG00000101144
ENSG00000101180
ENSG00000101188
ENSG00000101190
ENSG00000101200
ENSG00000101204
ENSG00000101224
ENSG00000101266
ENSG00000101280
ENSG00000101333
ENSG00000101349
ENSG00000101367
ENSG00000101412
ENSG00000101440
ENSG00000101665
ENSG00000101680
ENSG00000101751
ENSG00000101773
ENSG00000101849
ENSG00000101868
ENSG00000101916
ENSG00000101966
ENSG00000102034
ENSG00000102054
ENSG00000102078
ENSG00000102096
ENSG00000102174
ENSG00000102195
ENSG00000102245
ENSG00000102265
ENSG00000102312
ENSG00000102466
ENSG00000102468
ENSG00000102524
ENSG00000102678
ENSG00000102755
ENSG00000102871
ENSG00000102882
ENSG00000102893
ENSG00000102908
ENSG00000102924
ENSG00000102962
ENSG00000102970
ENSG00000103024
ENSG00000103126
ENSG00000103152
ENSG00000103197
ENSG00000103342
ENSG00000103429
ENSG00000103479
ENSG00000103485
ENSG00000103490
ENSG00000103540
ENSG00000103546
ENSG00000103569
ENSG00000103855
ENSG00000104081
ENSG00000104205
ENSG00000104290
ENSG00000104320
ENSG00000104332
ENSG00000104365
ENSG00000104371
ENSG00000104375
ENSG00000104415
ENSG00000104432
ENSG00000104499
ENSG00000104517
ENSG00000104695
ENSG00000104765
ENSG00000104812
ENSG00000104823
ENSG00000104826
ENSG00000104827
ENSG00000104870
ENSG00000104884
ENSG00000104899
ENSG00000104998
ENSG00000105122
ENSG00000105127
ENSG00000105143
ENSG00000105173
ENSG00000105185
ENSG00000105220
ENSG00000105221
ENSG00000105246
ENSG00000105327
ENSG00000105329
ENSG00000105369
ENSG00000105383
ENSG00000105401
ENSG00000105472
ENSG00000105483
ENSG00000105486
ENSG00000105492
ENSG00000105499
ENSG00000105550
ENSG00000105568
ENSG00000105639
ENSG00000105642
ENSG00000105647
ENSG00000105649
ENSG00000105664
ENSG00000105697
ENSG00000105711
ENSG00000105722
ENSG00000105808
ENSG00000105810
ENSG00000105835
ENSG00000105851
ENSG00000105855
ENSG00000105894
ENSG00000105953
ENSG00000105976
ENSG00000105989
ENSG00000105993
ENSG00000106018
ENSG00000106052
ENSG00000106070
ENSG00000106089
ENSG00000106144
ENSG00000106178
ENSG00000106211
ENSG00000106244
ENSG00000106366
ENSG00000106392
ENSG00000106459
ENSG00000106483
ENSG00000106546
ENSG00000106605
ENSG00000106615
ENSG00000106633
ENSG00000106688
ENSG00000106772
ENSG00000106799
ENSG00000106952
ENSG00000107175
ENSG00000107262
ENSG00000107282
ENSG00000107290
ENSG00000107404
ENSG00000107562
ENSG00000107643
ENSG00000107758
ENSG00000107779
ENSG00000107831
ENSG00000107937
ENSG00000107984
ENSG00000108055
ENSG00000108061
ENSG00000108094
ENSG00000108231
ENSG00000108342
ENSG00000108379
ENSG00000108384
ENSG00000108443
ENSG00000108469
ENSG00000108556
ENSG00000108561
ENSG00000108576
ENSG00000108602
ENSG00000108684
ENSG00000108688
ENSG00000108691
ENSG00000108700
ENSG00000108774
ENSG00000108821
ENSG00000108839
ENSG00000108848
ENSG00000108854
ENSG00000108947
ENSG00000108953
ENSG00000109072
ENSG00000109079
ENSG00000109099
ENSG00000109103
ENSG00000109320
ENSG00000109321
ENSG00000109339
ENSG00000109458
ENSG00000109471
ENSG00000109501
ENSG00000109738
ENSG00000109743
ENSG00000109819
ENSG00000109846
ENSG00000109854
ENSG00000109861
ENSG00000109917
ENSG00000109943
ENSG00000110092
ENSG00000110148
ENSG00000110244
ENSG00000110422
ENSG00000110436
ENSG00000110514
ENSG00000110651
ENSG00000110680
ENSG00000110719
ENSG00000110768
ENSG00000110777
ENSG00000110799
ENSG00000110851
ENSG00000111057
ENSG00000111087
ENSG00000111186
ENSG00000111241
ENSG00000111262
ENSG00000111276
ENSG00000111328
ENSG00000111344
ENSG00000111348
ENSG00000111432
ENSG00000111536
ENSG00000111537
ENSG00000111540
ENSG00000111602
ENSG00000111641
ENSG00000111653
ENSG00000111664
ENSG00000111679
ENSG00000111704
ENSG00000111713
ENSG00000111816
ENSG00000111875
ENSG00000111886
ENSG00000111907
ENSG00000112029
ENSG00000112033
ENSG00000112038
ENSG00000112115
ENSG00000112116
ENSG00000112149
ENSG00000112175
ENSG00000112280
ENSG00000112294
ENSG00000112378
ENSG00000112425
ENSG00000112486
ENSG00000112576
ENSG00000112599
ENSG00000112640
ENSG00000112667
ENSG00000112679
ENSG00000112685
ENSG00000112715
ENSG00000112742
ENSG00000112761
ENSG00000112769
ENSG00000112799
ENSG00000112852
ENSG00000112902
ENSG00000112941
ENSG00000112964
ENSG00000112977
ENSG00000112981
ENSG00000112992
ENSG00000112996
ENSG00000113013
ENSG00000113141
ENSG00000113205
ENSG00000113209
ENSG00000113211
ENSG00000113296
ENSG00000113302
ENSG00000113318
ENSG00000113319
ENSG00000113328
ENSG00000113441
ENSG00000113456
ENSG00000113494
ENSG00000113520
ENSG00000113522
ENSG00000113552
ENSG00000113558
ENSG00000113575
ENSG00000113578
ENSG00000113658
ENSG00000113712
ENSG00000113721
ENSG00000113734
ENSG00000113739
ENSG00000113749
ENSG00000113761
ENSG00000113810
ENSG00000113916
ENSG00000114013
ENSG00000114026
ENSG00000114125
ENSG00000114166
ENSG00000114251
ENSG00000114279
ENSG00000114383
ENSG00000114416
ENSG00000114446
ENSG00000114450
ENSG00000114480
ENSG00000114739
ENSG00000114812
ENSG00000114993
ENSG00000115008
ENSG00000115009
ENSG00000115053
ENSG00000115085
ENSG00000115107
ENSG00000115129
ENSG00000115138
ENSG00000115170
ENSG00000115211
ENSG00000115221
ENSG00000115232
ENSG00000115263
ENSG00000115266
ENSG00000115310
ENSG00000115355
ENSG00000115386
ENSG00000115414
ENSG00000115415
ENSG00000115590
ENSG00000115596
ENSG00000115665
ENSG00000115718
ENSG00000115738
ENSG00000115760
ENSG00000115840
ENSG00000115904
ENSG00000115966
ENSG00000116001
ENSG00000116030
ENSG00000116062
ENSG00000116096
ENSG00000116133
ENSG00000116147
ENSG00000116161
ENSG00000116260
ENSG00000116329
ENSG00000116396
ENSG00000116473
ENSG00000116478
ENSG00000116539
ENSG00000116584
ENSG00000116670
ENSG00000116678
ENSG00000116688
ENSG00000116690
ENSG00000116711
ENSG00000116717
ENSG00000116824
ENSG00000116985
ENSG00000117020
ENSG00000117090
ENSG00000117118
ENSG00000117215
ENSG00000117281
ENSG00000117318
ENSG00000117400
ENSG00000117407
ENSG00000117450
ENSG00000117461
ENSG00000117475
ENSG00000117560
ENSG00000117586
ENSG00000117632
ENSG00000117650
ENSG00000117724
ENSG00000117971
ENSG00000118046
ENSG00000118094
ENSG00000118137
ENSG00000118245
ENSG00000118260
ENSG00000118412
ENSG00000118495
ENSG00000118513
ENSG00000118515
ENSG00000118689
ENSG00000118702
ENSG00000118785
ENSG00000118849
ENSG00000118971
ENSG00000118972
ENSG00000119048
ENSG00000119318
ENSG00000119408
ENSG00000119414
ENSG00000119535
ENSG00000119630
ENSG00000119689
ENSG00000119699
ENSG00000119718
ENSG00000119950
ENSG00000119953
ENSG00000119969
ENSG00000120057
ENSG00000120088
ENSG00000120156
ENSG00000120211
ENSG00000120217
ENSG00000120235
ENSG00000120242
ENSG00000120251
ENSG00000120324
ENSG00000120327
ENSG00000120332
ENSG00000120337
ENSG00000120471
ENSG00000120693
ENSG00000120708
ENSG00000120800
ENSG00000120833
ENSG00000120868
ENSG00000120889
ENSG00000120899
ENSG00000120907
ENSG00000120910
ENSG00000120937
ENSG00000120948
ENSG00000120949
ENSG00000121068
ENSG00000121152
ENSG00000121351
ENSG00000121743
ENSG00000121764
ENSG00000121769
ENSG00000121774
ENSG00000121807
ENSG00000121853
ENSG00000121858
ENSG00000121879
ENSG00000121966
ENSG00000121989
ENSG00000122025
ENSG00000122188
ENSG00000122194
ENSG00000122359
ENSG00000122512
ENSG00000122585
ENSG00000122641
ENSG00000122728
ENSG00000122787
ENSG00000122862
ENSG00000122952
ENSG00000122966
ENSG00000123080
ENSG00000123143
ENSG00000123146
ENSG00000123358
ENSG00000123360
ENSG00000123374
ENSG00000123384
ENSG00000123415
ENSG00000123454
ENSG00000123473
ENSG00000123560
ENSG00000123610
ENSG00000123612
ENSG00000123739
ENSG00000123933
ENSG00000123975
ENSG00000123999
ENSG00000124181
ENSG00000124205
ENSG00000124207
ENSG00000124253
ENSG00000124275
ENSG00000124334
ENSG00000124356
ENSG00000124391
ENSG00000124469
ENSG00000124479
ENSG00000124493
ENSG00000124535
ENSG00000124731
ENSG00000124762
ENSG00000124767
ENSG00000124783
ENSG00000124802
ENSG00000124875
ENSG00000124882
ENSG00000125084
ENSG00000125266
ENSG00000125337
ENSG00000125378
ENSG00000125498
ENSG00000125522
ENSG00000125538
ENSG00000125657
ENSG00000125726
ENSG00000125735
ENSG00000125845
ENSG00000125851
ENSG00000125910
ENSG00000125965
ENSG00000125968
ENSG00000126001
ENSG00000126016
ENSG00000126215
ENSG00000126247
ENSG00000126458
ENSG00000126581
ENSG00000126583
ENSG00000126709
ENSG00000126767
ENSG00000126787
ENSG00000126803
ENSG00000126858
ENSG00000126934
ENSG00000127022
ENSG00000127191
ENSG00000127314
ENSG00000127334
ENSG00000127445
ENSG00000127472
ENSG00000127564
ENSG00000127588
ENSG00000127743
ENSG00000127914
ENSG00000127920
ENSG00000127928
ENSG00000127946
ENSG00000127948
ENSG00000128052
ENSG00000128245
ENSG00000128271
ENSG00000128272
ENSG00000128285
ENSG00000128310
ENSG00000128340
ENSG00000128342
ENSG00000128394
ENSG00000128683
ENSG00000129007
ENSG00000129038
ENSG00000129048
ENSG00000129197
ENSG00000129219
ENSG00000129355
ENSG00000129455
ENSG00000129465
ENSG00000129473
ENSG00000129562
ENSG00000129596
ENSG00000129682
ENSG00000129749
ENSG00000129757
ENSG00000129946
ENSG00000129990
ENSG00000129991
ENSG00000129993
ENSG00000130177
ENSG00000130203
ENSG00000130222
ENSG00000130303
ENSG00000130368
ENSG00000130396
ENSG00000130427
ENSG00000130479
ENSG00000130489
ENSG00000130513
ENSG00000130643
ENSG00000130669
ENSG00000130675
ENSG00000130702
ENSG00000130726
ENSG00000130758
ENSG00000130766
ENSG00000130770
ENSG00000130779
ENSG00000130826
ENSG00000130939
ENSG00000131023
ENSG00000131042
ENSG00000131068
ENSG00000131096
ENSG00000131142
ENSG00000131165
ENSG00000131196
ENSG00000131238
ENSG00000131323
ENSG00000131459
ENSG00000131462
ENSG00000131471
ENSG00000131482
ENSG00000131653
ENSG00000131747
ENSG00000131979
ENSG00000132005
ENSG00000132155
ENSG00000132170
ENSG00000132274
ENSG00000132341
ENSG00000132356
ENSG00000132383
ENSG00000132386
ENSG00000132470
ENSG00000132507
ENSG00000132535
ENSG00000132639
ENSG00000132646
ENSG00000132671
ENSG00000132676
ENSG00000132740
ENSG00000132780
ENSG00000132781
ENSG00000132855
ENSG00000132906
ENSG00000132911
ENSG00000132932
ENSG00000133019
ENSG00000133026
ENSG00000133027
ENSG00000133101
ENSG00000133112
ENSG00000133119
ENSG00000133317
ENSG00000133321
ENSG00000133639
ENSG00000133661
ENSG00000133703
ENSG00000133710
ENSG00000133740
ENSG00000133818
ENSG00000133884
ENSG00000134057
ENSG00000134058
ENSG00000134086
ENSG00000134200
ENSG00000134245
ENSG00000134248
ENSG00000134250
ENSG00000134259
ENSG00000134308
ENSG00000134318
ENSG00000134321
ENSG00000134352
ENSG00000134363
ENSG00000134376
ENSG00000134398
ENSG00000134460
ENSG00000134470
ENSG00000134531
ENSG00000134533
ENSG00000134574
ENSG00000134640
ENSG00000134684
ENSG00000134769
ENSG00000134853
ENSG00000134871
ENSG00000134899
ENSG00000134917
ENSG00000134954
ENSG00000134982
ENSG00000135040
ENSG00000135046
ENSG00000135111
ENSG00000135116
ENSG00000135249
ENSG00000135312
ENSG00000135341
ENSG00000135346
ENSG00000135373
ENSG00000135374
ENSG00000135409
ENSG00000135424
ENSG00000135446
ENSG00000135452
ENSG00000135476
ENSG00000135480
ENSG00000135503
ENSG00000135535
ENSG00000135569
ENSG00000135622
ENSG00000135625
ENSG00000135643
ENSG00000135679
ENSG00000135698
ENSG00000135744
ENSG00000135862
ENSG00000135903
ENSG00000135925
ENSG00000135930
ENSG00000135945
ENSG00000136044
ENSG00000136099
ENSG00000136158
ENSG00000136235
ENSG00000136237
ENSG00000136238
ENSG00000136244
ENSG00000136270
ENSG00000136273
ENSG00000136305
ENSG00000136449
ENSG00000136457
ENSG00000136487
ENSG00000136488
ENSG00000136634
ENSG00000136688
ENSG00000136717
ENSG00000136750
ENSG00000136754
ENSG00000136807
ENSG00000136810
ENSG00000136826
ENSG00000136869
ENSG00000136928
ENSG00000136931
ENSG00000136997
ENSG00000137074
ENSG00000137077
ENSG00000137080
ENSG00000137100
ENSG00000137106
ENSG00000137154
ENSG00000137193
ENSG00000137252
ENSG00000137275
ENSG00000137310
ENSG00000137331
ENSG00000137409
ENSG00000137440
ENSG00000137462
ENSG00000137492
ENSG00000137496
ENSG00000137497
ENSG00000137673
ENSG00000137707
ENSG00000137713
ENSG00000137801
ENSG00000137804
ENSG00000137807
ENSG00000137809
ENSG00000137834
ENSG00000137841
ENSG00000137843
ENSG00000137857
ENSG00000137875
ENSG00000137880
ENSG00000138028
ENSG00000138061
ENSG00000138160
ENSG00000138193
ENSG00000138308
ENSG00000138376
ENSG00000138435
ENSG00000138448
ENSG00000138495
ENSG00000138592
ENSG00000138623
ENSG00000138675
ENSG00000138684
ENSG00000138685
ENSG00000138696
ENSG00000138755
ENSG00000138764
ENSG00000138778
ENSG00000138792
ENSG00000138794
ENSG00000138795
ENSG00000138798
ENSG00000138814
ENSG00000139174
ENSG00000139193
ENSG00000139219
ENSG00000139269
ENSG00000139372
ENSG00000139515
ENSG00000139546
ENSG00000139567
ENSG00000139574
ENSG00000139618
ENSG00000139626
ENSG00000139679
ENSG00000139687
ENSG00000139842
ENSG00000139874
ENSG00000139910
ENSG00000139921
ENSG00000140009
ENSG00000140030
ENSG00000140105
ENSG00000140262
ENSG00000140279
ENSG00000140285
ENSG00000140299
ENSG00000140379
ENSG00000140443
ENSG00000140464
ENSG00000140479
ENSG00000140521
ENSG00000140564
ENSG00000140682
ENSG00000140740
ENSG00000140749
ENSG00000140807
ENSG00000140835
ENSG00000140939
ENSG00000140945
ENSG00000140968
ENSG00000140983
ENSG00000140992
ENSG00000141013
ENSG00000141068
ENSG00000141232
ENSG00000141293
ENSG00000141349
ENSG00000141433
ENSG00000141506
ENSG00000141510
ENSG00000141522
ENSG00000141551
ENSG00000141552
ENSG00000141564
ENSG00000141574
ENSG00000141582
ENSG00000141646
ENSG00000141655
ENSG00000141682
ENSG00000141696
ENSG00000141736
ENSG00000141753
ENSG00000142089
ENSG00000142156
ENSG00000142166
ENSG00000142168
ENSG00000142173
ENSG00000142208
ENSG00000142227
ENSG00000142627
ENSG00000142657
ENSG00000142867
ENSG00000142871
ENSG00000142875
ENSG00000142945
ENSG00000143127
ENSG00000143149
ENSG00000143162
ENSG00000143184
ENSG00000143207
ENSG00000143224
ENSG00000143252
ENSG00000143321
ENSG00000143322
ENSG00000143344
ENSG00000143382
ENSG00000143384
ENSG00000143514
ENSG00000143553
ENSG00000143578
ENSG00000143590
ENSG00000143603
ENSG00000143768
ENSG00000143799
ENSG00000143801
ENSG00000143816
ENSG00000143869
ENSG00000143878
ENSG00000143933
ENSG00000144021
ENSG00000144118
ENSG00000144354
ENSG00000144366
ENSG00000144381
ENSG00000144566
ENSG00000144619
ENSG00000144648
ENSG00000144668
ENSG00000144837
ENSG00000145191
ENSG00000145194
ENSG00000145335
ENSG00000145349
ENSG00000145386
ENSG00000145423
ENSG00000145425
ENSG00000145431
ENSG00000145506
ENSG00000145604
ENSG00000145623
ENSG00000145649
ENSG00000145675
ENSG00000145715
ENSG00000145730
ENSG00000145779
ENSG00000145782
ENSG00000145824
ENSG00000145839
ENSG00000145864
ENSG00000145888
ENSG00000145936
ENSG00000146122
ENSG00000146276
ENSG00000146469
ENSG00000146592
ENSG00000146648
ENSG00000146670
ENSG00000146674
ENSG00000147082
ENSG00000147133
ENSG00000147145
ENSG00000147168
ENSG00000147246
ENSG00000147432
ENSG00000147434
ENSG00000147437
ENSG00000147571
ENSG00000147854
ENSG00000147869
ENSG00000147873
ENSG00000147883
ENSG00000147885
ENSG00000147889
ENSG00000147896
ENSG00000148082
ENSG00000148200
ENSG00000148290
ENSG00000148408
ENSG00000148516
ENSG00000148660
ENSG00000148680
ENSG00000148737
ENSG00000148773
ENSG00000148926
ENSG00000148935
ENSG00000149177
ENSG00000149212
ENSG00000149269
ENSG00000149295
ENSG00000149305
ENSG00000149311
ENSG00000149403
ENSG00000149534
ENSG00000149547
ENSG00000149554
ENSG00000149575
ENSG00000149782
ENSG00000149927
ENSG00000150093
ENSG00000150281
ENSG00000150337
ENSG00000150457
ENSG00000150594
ENSG00000150628
ENSG00000150630
ENSG00000150760
ENSG00000150782
ENSG00000150907
ENSG00000151208
ENSG00000151247
ENSG00000151376
ENSG00000151465
ENSG00000151491
ENSG00000151694
ENSG00000151729
ENSG00000151923
ENSG00000152214
ENSG00000152254
ENSG00000152266
ENSG00000152284
ENSG00000152377
ENSG00000152409
ENSG00000152413
ENSG00000152422
ENSG00000152430
ENSG00000152518
ENSG00000152661
ENSG00000152669
ENSG00000152689
ENSG00000152785
ENSG00000152822
ENSG00000152942
ENSG00000153029
ENSG00000153071
ENSG00000153094
ENSG00000153140
ENSG00000153162
ENSG00000153208
ENSG00000153283
ENSG00000153291
ENSG00000153487
ENSG00000153879
ENSG00000154001
ENSG00000154016
ENSG00000154096
ENSG00000154133
ENSG00000154144
ENSG00000154188
ENSG00000154229
ENSG00000154342
ENSG00000154473
ENSG00000154640
ENSG00000154734
ENSG00000154764
ENSG00000154767
ENSG00000155011
ENSG00000155090
ENSG00000155229
ENSG00000155463
ENSG00000155508
ENSG00000155511
ENSG00000155629
ENSG00000155657
ENSG00000155760
ENSG00000155903
ENSG00000155980
ENSG00000156076
ENSG00000156113
ENSG00000156234
ENSG00000156299
ENSG00000156427
ENSG00000156453
ENSG00000156466
ENSG00000156467
ENSG00000156475
ENSG00000156574
ENSG00000156575
ENSG00000156642
ENSG00000156709
ENSG00000156735
ENSG00000156738
ENSG00000156873
ENSG00000156876
ENSG00000156970
ENSG00000157005
ENSG00000157017
ENSG00000157077
ENSG00000157103
ENSG00000157152
ENSG00000157240
ENSG00000157326
ENSG00000157404
ENSG00000157456
ENSG00000157500
ENSG00000157554
ENSG00000157557
ENSG00000157601
ENSG00000157613
ENSG00000157764
ENSG00000157873
ENSG00000158019
ENSG00000158092
ENSG00000158169
ENSG00000158186
ENSG00000158270
ENSG00000158402
ENSG00000158473
ENSG00000158748
ENSG00000158786
ENSG00000158796
ENSG00000158806
ENSG00000158815
ENSG00000158874
ENSG00000158887
ENSG00000158941
ENSG00000158955
ENSG00000159110
ENSG00000159140
ENSG00000159167
ENSG00000159216
ENSG00000159337
ENSG00000159388
ENSG00000159445
ENSG00000159593
ENSG00000159692
ENSG00000159840
ENSG00000160013
ENSG00000160014
ENSG00000160049
ENSG00000160202
ENSG00000160223
ENSG00000160271
ENSG00000160307
ENSG00000160339
ENSG00000160447
ENSG00000160469
ENSG00000160570
ENSG00000160654
ENSG00000160691
ENSG00000160712
ENSG00000160741
ENSG00000160791
ENSG00000160867
ENSG00000160957
ENSG00000161202
ENSG00000161513
ENSG00000161526
ENSG00000161610
ENSG00000161638
ENSG00000161800
ENSG00000161955
ENSG00000161958
ENSG00000162009
ENSG00000162188
ENSG00000162337
ENSG00000162344
ENSG00000162367
ENSG00000162409
ENSG00000162434
ENSG00000162521
ENSG00000162552
ENSG00000162645
ENSG00000162676
ENSG00000162711
ENSG00000162734
ENSG00000162738
ENSG00000162747
ENSG00000162892
ENSG00000162894
ENSG00000162924
ENSG00000163083
ENSG00000163131
ENSG00000163141
ENSG00000163161
ENSG00000163191
ENSG00000163217
ENSG00000163220
ENSG00000163235
ENSG00000163251
ENSG00000163359
ENSG00000163421
ENSG00000163453
ENSG00000163485
ENSG00000163513
ENSG00000163519
ENSG00000163545
ENSG00000163565
ENSG00000163568
ENSG00000163577
ENSG00000163599
ENSG00000163631
ENSG00000163637
ENSG00000163697
ENSG00000163735
ENSG00000163737
ENSG00000163739
ENSG00000163743
ENSG00000163806
ENSG00000163808
ENSG00000163823
ENSG00000163904
ENSG00000163930
ENSG00000163938
ENSG00000163939
ENSG00000163956
ENSG00000164022
ENSG00000164035
ENSG00000164045
ENSG00000164054
ENSG00000164061
ENSG00000164078
ENSG00000164082
ENSG00000164093
ENSG00000164104
ENSG00000164109
ENSG00000164111
ENSG00000164136
ENSG00000164162
ENSG00000164171
ENSG00000164252
ENSG00000164258
ENSG00000164305
ENSG00000164307
ENSG00000164326
ENSG00000164399
ENSG00000164418
ENSG00000164434
ENSG00000164509
ENSG00000164543
ENSG00000164690
ENSG00000164692
ENSG00000164733
ENSG00000164736
ENSG00000164754
ENSG00000164825
ENSG00000164867
ENSG00000164885
ENSG00000164896
ENSG00000164924
ENSG00000164930
ENSG00000164949
ENSG00000164978
ENSG00000165025
ENSG00000165030
ENSG00000165059
ENSG00000165060
ENSG00000165197
ENSG00000165269
ENSG00000165280
ENSG00000165392
ENSG00000165409
ENSG00000165416
ENSG00000165471
ENSG00000165474
ENSG00000165527
ENSG00000165675
ENSG00000165699
ENSG00000165702
ENSG00000165704
ENSG00000165806
ENSG00000165879
ENSG00000165917
ENSG00000165943
ENSG00000165970
ENSG00000166073
ENSG00000166130
ENSG00000166148
ENSG00000166167
ENSG00000166169
ENSG00000166181
ENSG00000166197
ENSG00000166224
ENSG00000166266
ENSG00000166278
ENSG00000166313
ENSG00000166349
ENSG00000166394
ENSG00000166407
ENSG00000166501
ENSG00000166598
ENSG00000166736
ENSG00000166851
ENSG00000166869
ENSG00000166886
ENSG00000166896
ENSG00000166913
ENSG00000166922
ENSG00000166949
ENSG00000166974
ENSG00000167083
ENSG00000167085
ENSG00000167182
ENSG00000167393
ENSG00000167414
ENSG00000167468
ENSG00000167531
ENSG00000167657
ENSG00000167768
ENSG00000167772
ENSG00000167779
ENSG00000167815
ENSG00000167965
ENSG00000167967
ENSG00000167986
ENSG00000167996
ENSG00000168036
ENSG00000168040
ENSG00000168061
ENSG00000168067
ENSG00000168209
ENSG00000168243
ENSG00000168283
ENSG00000168291
ENSG00000168297
ENSG00000168310
ENSG00000168393
ENSG00000168395
ENSG00000168477
ENSG00000168496
ENSG00000168539
ENSG00000168621
ENSG00000168646
ENSG00000168685
ENSG00000168772
ENSG00000168811
ENSG00000168830
ENSG00000168907
ENSG00000168959
ENSG00000168970
ENSG00000168993
ENSG00000169031
ENSG00000169032
ENSG00000169047
ENSG00000169083
ENSG00000169139
ENSG00000169174
ENSG00000169230
ENSG00000169231
ENSG00000169242
ENSG00000169245
ENSG00000169248
ENSG00000169344
ENSG00000169372
ENSG00000169398
ENSG00000169403
ENSG00000169418
ENSG00000169429
ENSG00000169508
ENSG00000169562
ENSG00000169594
ENSG00000169598
ENSG00000169679
ENSG00000169684
ENSG00000169750
ENSG00000169760
ENSG00000169857
ENSG00000169884
ENSG00000169885
ENSG00000169900
ENSG00000169903
ENSG00000170027
ENSG00000170037
ENSG00000170175
ENSG00000170214
ENSG00000170231
ENSG00000170296
ENSG00000170312
ENSG00000170315
ENSG00000170365
ENSG00000170458
ENSG00000170477
ENSG00000170515
ENSG00000170542
ENSG00000170667
ENSG00000170734
ENSG00000170836
ENSG00000170855
ENSG00000170890
ENSG00000170893
ENSG00000170962
ENSG00000171105
ENSG00000171121
ENSG00000171132
ENSG00000171150
ENSG00000171189
ENSG00000171246
ENSG00000171298
ENSG00000171303
ENSG00000171388
ENSG00000171408
ENSG00000171435
ENSG00000171517
ENSG00000171522
ENSG00000171552
ENSG00000171596
ENSG00000171608
ENSG00000171711
ENSG00000171720
ENSG00000171777
ENSG00000171791
ENSG00000171848
ENSG00000171855
ENSG00000171862
ENSG00000171873
ENSG00000171903
ENSG00000171951
ENSG00000172005
ENSG00000172016
ENSG00000172023
ENSG00000172037
ENSG00000172059
ENSG00000172115
ENSG00000172175
ENSG00000172179
ENSG00000172183
ENSG00000172201
ENSG00000172216
ENSG00000172349
ENSG00000172354
ENSG00000172380
ENSG00000172543
ENSG00000172575
ENSG00000172613
ENSG00000172667
ENSG00000172724
ENSG00000172752
ENSG00000172757
ENSG00000172867
ENSG00000172977
ENSG00000173039
ENSG00000173077
ENSG00000173207
ENSG00000173218
ENSG00000173327
ENSG00000173334
ENSG00000173372
ENSG00000173465
ENSG00000173511
ENSG00000173530
ENSG00000173585
ENSG00000173660
ENSG00000173762
ENSG00000173786
ENSG00000173805
ENSG00000174021
ENSG00000174371
ENSG00000174405
ENSG00000174600
ENSG00000174669
ENSG00000174697
ENSG00000174775
ENSG00000174791
ENSG00000174804
ENSG00000174808
ENSG00000174827
ENSG00000174842
ENSG00000175029
ENSG00000175054
ENSG00000175063
ENSG00000175104
ENSG00000175189
ENSG00000175203
ENSG00000175216
ENSG00000175274
ENSG00000175305
ENSG00000175344
ENSG00000175387
ENSG00000175426
ENSG00000175470
ENSG00000175505
ENSG00000175592
ENSG00000175595
ENSG00000175634
ENSG00000175766
ENSG00000175792
ENSG00000175793
ENSG00000176170
ENSG00000176171
ENSG00000176194
ENSG00000176396
ENSG00000176485
ENSG00000176533
ENSG00000176720
ENSG00000176749
ENSG00000176797
ENSG00000176884
ENSG00000177084
ENSG00000177105
ENSG00000177143
ENSG00000177283
ENSG00000177302
ENSG00000177425
ENSG00000177455
ENSG00000177519
ENSG00000177565
ENSG00000177595
ENSG00000177606
ENSG00000177839
ENSG00000177885
ENSG00000177889
ENSG00000177954
ENSG00000178363
ENSG00000178372
ENSG00000178394
ENSG00000178562
ENSG00000178568
ENSG00000178585
ENSG00000178607
ENSG00000179097
ENSG00000179218
ENSG00000179222
ENSG00000179262
ENSG00000179295
ENSG00000179546
ENSG00000179583
ENSG00000179593
ENSG00000179841
ENSG00000179934
ENSG00000180138
ENSG00000180198
ENSG00000180210
ENSG00000180228
ENSG00000180340
ENSG00000180353
ENSG00000180370
ENSG00000180616
ENSG00000180720
ENSG00000180772
ENSG00000180818
ENSG00000180855
ENSG00000180871
ENSG00000181019
ENSG00000181072
ENSG00000181092
ENSG00000181104
ENSG00000181163
ENSG00000181274
ENSG00000181374
ENSG00000181634
ENSG00000181649
ENSG00000181754
ENSG00000181790
ENSG00000182132
ENSG00000182156
ENSG00000182158
ENSG00000182185
ENSG00000182195
ENSG00000182393
ENSG00000182481
ENSG00000182511
ENSG00000182578
ENSG00000182585
ENSG00000182621
ENSG00000182636
ENSG00000182687
ENSG00000182866
ENSG00000182871
ENSG00000182890
ENSG00000182985
ENSG00000183087
ENSG00000183134
ENSG00000183207
ENSG00000183258
ENSG00000183454
ENSG00000183479
ENSG00000183520
ENSG00000183682
ENSG00000183691
ENSG00000183729
ENSG00000183735
ENSG00000183763
ENSG00000183765
ENSG00000183770
ENSG00000183773
ENSG00000183813
ENSG00000183844
ENSG00000183864
ENSG00000183918
ENSG00000183943
ENSG00000184047
ENSG00000184156
ENSG00000184160
ENSG00000184203
ENSG00000184292
ENSG00000184304
ENSG00000184349
ENSG00000184371
ENSG00000184381
ENSG00000184408
ENSG00000184445
ENSG00000184481
ENSG00000184486
ENSG00000184557
ENSG00000184574
ENSG00000184702
ENSG00000184845
ENSG00000184916
ENSG00000184984
ENSG00000184990
ENSG00000185043
ENSG00000185201
ENSG00000185291
ENSG00000185324
ENSG00000185344
ENSG00000185359
ENSG00000185379
ENSG00000185436
ENSG00000185591
ENSG00000185615
ENSG00000185634
ENSG00000185652
ENSG00000185666
ENSG00000185760
ENSG00000185885
ENSG00000185920
ENSG00000185989
ENSG00000186010
ENSG00000186153
ENSG00000186340
ENSG00000186350
ENSG00000186431
ENSG00000186469
ENSG00000186480
ENSG00000186575
ENSG00000186625
ENSG00000186635
ENSG00000186803
ENSG00000186827
ENSG00000186832
ENSG00000186891
ENSG00000186895
ENSG00000187109
ENSG00000187134
ENSG00000187266
ENSG00000187288
ENSG00000187323
ENSG00000187372
ENSG00000187446
ENSG00000187498
ENSG00000187601
ENSG00000187726
ENSG00000187736
ENSG00000187741
ENSG00000187764
ENSG00000187840
ENSG00000187908
ENSG00000187980
ENSG00000188064
ENSG00000188089
ENSG00000188153
ENSG00000188257
ENSG00000188379
ENSG00000188386
ENSG00000188389
ENSG00000188566
ENSG00000188603
ENSG00000188763
ENSG00000188778
ENSG00000188784
ENSG00000188822
ENSG00000189056
ENSG00000189403
ENSG00000189430
ENSG00000196092
ENSG00000196101
ENSG00000196139
ENSG00000196154
ENSG00000196277
ENSG00000196344
ENSG00000196411
ENSG00000196415
ENSG00000196419
ENSG00000196468
ENSG00000196470
ENSG00000196535
ENSG00000196549
ENSG00000196569
ENSG00000196584
[truncated: 172 more rows]
