# Supplementary material for: Establishing a consensus for the hallmarks of cancer based on gene ontology and pathway annotations
Source: BMC Bioinformatics. 2021 Apr 6;22:178. doi: 10.1186/s12859-021-04105-8 (PMC8025515; doi:10.1186/s12859-021-04105-8)
Supplement: Supplementary file 13 — Additional file 13. Prognostic genes of 17 cancer types. [file 12859_2021_4105_MOESM13_ESM.xlsx]

## Sheet: Breast cancer
ENSG00000004455
ENSG00000004961
ENSG00000006555
ENSG00000006625
ENSG00000007264
ENSG00000008283
ENSG00000009790
ENSG00000009844
ENSG00000010318
ENSG00000010626
ENSG00000011454
ENSG00000013297
ENSG00000013364
ENSG00000013375
ENSG00000013725
ENSG00000018610
ENSG00000019186
ENSG00000019582
ENSG00000023228
ENSG00000023445
ENSG00000023892
ENSG00000025796
ENSG00000027869
ENSG00000029363
ENSG00000039650
ENSG00000041880
ENSG00000042429
ENSG00000048462
ENSG00000049618
ENSG00000051180
ENSG00000051523
ENSG00000058091
ENSG00000060558
ENSG00000060971
ENSG00000061794
ENSG00000064042
ENSG00000064309
ENSG00000065618
ENSG00000066084
ENSG00000066777
ENSG00000066855
ENSG00000068079
ENSG00000068383
ENSG00000068745
ENSG00000069188
ENSG00000069399
ENSG00000069974
ENSG00000070061
ENSG00000070159
ENSG00000071073
ENSG00000071553
ENSG00000073282
ENSG00000073578
ENSG00000075886
ENSG00000076554
ENSG00000076928
ENSG00000077984
ENSG00000078269
ENSG00000079134
ENSG00000080298
ENSG00000080824
ENSG00000081041
ENSG00000081087
ENSG00000082458
ENSG00000083307
ENSG00000083814
ENSG00000083828
ENSG00000084652
ENSG00000085741
ENSG00000089060
ENSG00000090339
ENSG00000091513
ENSG00000092010
ENSG00000092094
ENSG00000092330
ENSG00000095203
ENSG00000095637
ENSG00000100003
ENSG00000100285
ENSG00000100288
ENSG00000100307
ENSG00000100453
ENSG00000100575
ENSG00000100577
ENSG00000100604
ENSG00000100612
ENSG00000100802
ENSG00000100906
ENSG00000100911
ENSG00000100916
ENSG00000100918
ENSG00000100997
ENSG00000101040
ENSG00000101493
ENSG00000101844
ENSG00000101849
ENSG00000101882
ENSG00000101966
ENSG00000102100
ENSG00000102144
ENSG00000102158
ENSG00000102796
ENSG00000102837
ENSG00000102981
ENSG00000103024
ENSG00000103269
ENSG00000103381
ENSG00000103485
ENSG00000103494
ENSG00000103852
ENSG00000104205
ENSG00000104325
ENSG00000104341
ENSG00000104356
ENSG00000104368
ENSG00000104388
ENSG00000104412
ENSG00000104413
ENSG00000104442
ENSG00000104856
ENSG00000104998
ENSG00000105202
ENSG00000105369
ENSG00000105559
ENSG00000105722
ENSG00000105819
ENSG00000105825
ENSG00000106080
ENSG00000106105
ENSG00000106560
ENSG00000107020
ENSG00000107130
ENSG00000107742
ENSG00000107897
ENSG00000108352
ENSG00000108771
ENSG00000108984
ENSG00000110074
ENSG00000110090
ENSG00000110448
ENSG00000110777
ENSG00000110848
ENSG00000110955
ENSG00000110958
ENSG00000111144
ENSG00000111481
ENSG00000111540
ENSG00000111796
ENSG00000111911
ENSG00000112031
ENSG00000112335
ENSG00000112367
ENSG00000112378
ENSG00000112379
ENSG00000112659
ENSG00000112855
ENSG00000113013
ENSG00000113088
ENSG00000113407
ENSG00000113456
ENSG00000113460
ENSG00000113558
ENSG00000113739
ENSG00000114353
ENSG00000114942
ENSG00000115274
ENSG00000115446
ENSG00000115484
ENSG00000115884
ENSG00000116560
ENSG00000116711
ENSG00000116729
ENSG00000116741
ENSG00000116824
ENSG00000117091
ENSG00000117215
ENSG00000117322
ENSG00000117479
ENSG00000118873
ENSG00000119147
ENSG00000119508
ENSG00000119640
ENSG00000120158
ENSG00000120217
ENSG00000120253
ENSG00000120256
ENSG00000120265
ENSG00000120314
ENSG00000120438
ENSG00000121104
ENSG00000121753
ENSG00000121851
ENSG00000121895
ENSG00000121933
ENSG00000122126
ENSG00000122565
ENSG00000122574
ENSG00000122705
ENSG00000122873
ENSG00000122877
ENSG00000122884
ENSG00000123416
ENSG00000123505
ENSG00000123545
ENSG00000123562
ENSG00000123838
ENSG00000124102
ENSG00000124343
ENSG00000124508
ENSG00000125910
ENSG00000126353
ENSG00000126524
ENSG00000126561
ENSG00000126803
ENSG00000126953
ENSG00000127663
ENSG00000128284
ENSG00000128340
ENSG00000128422
ENSG00000128536
ENSG00000128609
ENSG00000129167
ENSG00000129451
ENSG00000129654
ENSG00000130045
ENSG00000130054
ENSG00000130303
ENSG00000130347
ENSG00000130396
ENSG00000130487
ENSG00000130522
ENSG00000130813
ENSG00000131015
ENSG00000131668
ENSG00000131791
ENSG00000131966
ENSG00000132109
ENSG00000132199
ENSG00000132465
ENSG00000132481
ENSG00000132563
ENSG00000132613
ENSG00000132801
ENSG00000132906
ENSG00000133112
ENSG00000133131
ENSG00000133169
ENSG00000133321
ENSG00000133433
ENSG00000133639
ENSG00000133661
ENSG00000134086
ENSG00000134253
ENSG00000134375
ENSG00000134574
ENSG00000134827
ENSG00000135211
ENSG00000135821
ENSG00000135929
ENSG00000136193
ENSG00000136457
ENSG00000136628
ENSG00000136710
ENSG00000136986
ENSG00000137033
ENSG00000137054
ENSG00000137106
ENSG00000137265
ENSG00000137944
ENSG00000137947
ENSG00000138326
ENSG00000138378
ENSG00000138755
ENSG00000138760
ENSG00000138777
ENSG00000138821
ENSG00000138835
ENSG00000139178
ENSG00000139182
ENSG00000139192
ENSG00000139644
ENSG00000139675
ENSG00000139714
ENSG00000140006
ENSG00000140320
ENSG00000140464
ENSG00000140479
ENSG00000140836
ENSG00000141293
ENSG00000141934
ENSG00000142002
ENSG00000142197
ENSG00000142676
ENSG00000142694
ENSG00000143127
ENSG00000143933
ENSG00000144331
ENSG00000144711
ENSG00000144843
ENSG00000145391
ENSG00000145649
ENSG00000145779
ENSG00000145817
ENSG00000145819
ENSG00000145901
ENSG00000146232
ENSG00000146731
ENSG00000146733
ENSG00000147100
ENSG00000147485
ENSG00000147576
ENSG00000147676
ENSG00000147677
ENSG00000147679
ENSG00000148153
ENSG00000148248
ENSG00000148346
ENSG00000148358
ENSG00000148834
ENSG00000149658
ENSG00000149792
ENSG00000150756
ENSG00000151748
ENSG00000152076
ENSG00000152219
ENSG00000152422
ENSG00000152455
ENSG00000152684
ENSG00000152804
ENSG00000153162
ENSG00000154511
ENSG00000154582
ENSG00000155008
ENSG00000155066
ENSG00000155100
ENSG00000155961
ENSG00000156587
ENSG00000156738
ENSG00000157303
ENSG00000157593
ENSG00000157734
ENSG00000157873
ENSG00000157911
ENSG00000157992
ENSG00000158156
ENSG00000158411
ENSG00000158710
ENSG00000159212
ENSG00000159214
ENSG00000159228
ENSG00000159267
ENSG00000159388
ENSG00000159596
ENSG00000160050
ENSG00000160182
ENSG00000160392
ENSG00000160654
ENSG00000160908
ENSG00000161243
ENSG00000161265
ENSG00000161800
ENSG00000162065
ENSG00000162373
ENSG00000162385
ENSG00000162434
ENSG00000162595
ENSG00000162600
ENSG00000162645
ENSG00000162664
ENSG00000162739
ENSG00000162892
ENSG00000162894
ENSG00000162896
ENSG00000162931
ENSG00000163040
ENSG00000163491
ENSG00000163590
ENSG00000163659
ENSG00000163739
ENSG00000163788
ENSG00000163867
ENSG00000164128
ENSG00000164129
ENSG00000164244
ENSG00000164366
ENSG00000164434
ENSG00000164494
ENSG00000164506
ENSG00000164764
ENSG00000164879
ENSG00000164934
ENSG00000164951
ENSG00000164983
ENSG00000165730
ENSG00000165806
ENSG00000166145
ENSG00000166441
ENSG00000166509
ENSG00000166557
ENSG00000166669
ENSG00000166886
ENSG00000166902
ENSG00000166913
ENSG00000166986
ENSG00000167286
ENSG00000167487
ENSG00000167553
ENSG00000167604
ENSG00000167614
ENSG00000167705
ENSG00000167767
ENSG00000168234
ENSG00000168310
ENSG00000168556
ENSG00000168566
ENSG00000168575
ENSG00000168615
ENSG00000168765
ENSG00000169249
ENSG00000169398
ENSG00000169442
ENSG00000169446
ENSG00000169490
ENSG00000169964
ENSG00000170088
ENSG00000170153
ENSG00000170373
ENSG00000170835
ENSG00000170837
ENSG00000170854
ENSG00000170889
ENSG00000170903
ENSG00000170915
ENSG00000171124
ENSG00000171155
ENSG00000171314
ENSG00000171346
ENSG00000171617
ENSG00000171853
ENSG00000171903
ENSG00000171914
ENSG00000171962
ENSG00000172053
ENSG00000172172
ENSG00000172543
ENSG00000172724
ENSG00000172936
ENSG00000173272
ENSG00000173818
ENSG00000174428
ENSG00000174788
ENSG00000174946
ENSG00000175274
ENSG00000175356
ENSG00000175463
ENSG00000175920
ENSG00000177119
ENSG00000177380
ENSG00000177868
ENSG00000177879
ENSG00000177954
ENSG00000178922
ENSG00000178935
ENSG00000179388
ENSG00000179958
ENSG00000180543
ENSG00000181788
ENSG00000182179
ENSG00000182199
ENSG00000182287
ENSG00000182307
ENSG00000182362
ENSG00000182685
ENSG00000183208
ENSG00000183323
ENSG00000183386
ENSG00000183918
ENSG00000184557
ENSG00000184887
ENSG00000185022
ENSG00000185156
ENSG00000185291
ENSG00000185436
ENSG00000185479
ENSG00000185811
ENSG00000186081
ENSG00000186088
ENSG00000186153
ENSG00000186603
ENSG00000186847
ENSG00000186871
ENSG00000188001
ENSG00000188186
ENSG00000188315
ENSG00000188404
ENSG00000188613
ENSG00000188706
ENSG00000188707
ENSG00000188785
ENSG00000188917
ENSG00000189046
ENSG00000189058
ENSG00000189266
ENSG00000189376
ENSG00000196091
ENSG00000196136
ENSG00000196236
ENSG00000196411
ENSG00000196417
ENSG00000196591
ENSG00000196843
ENSG00000196878
ENSG00000196917
ENSG00000196968
ENSG00000196975
ENSG00000197081
ENSG00000197249
ENSG00000197261
ENSG00000197343
ENSG00000197448
ENSG00000197471
ENSG00000197506
ENSG00000197948
ENSG00000197977
ENSG00000198133
ENSG00000198298
ENSG00000198483
ENSG00000198538
ENSG00000198624
ENSG00000198643
ENSG00000198648
ENSG00000198753
ENSG00000198821
ENSG00000198846
ENSG00000198851
ENSG00000198888
ENSG00000198915
ENSG00000203724
ENSG00000203879
ENSG00000204209
ENSG00000204228
ENSG00000204264
ENSG00000204310
ENSG00000204604
ENSG00000204710
ENSG00000205221
ENSG00000205517
ENSG00000205707
ENSG00000205710
ENSG00000212747
ENSG00000213516
ENSG00000213585
ENSG00000213694
ENSG00000213741
ENSG00000214193
ENSG00000214300
ENSG00000214456
ENSG00000214530
ENSG00000214706
ENSG00000214756
ENSG00000221821
ENSG00000221869
ENSG00000229453
ENSG00000229809
ENSG00000231500
ENSG00000231925
ENSG00000232119
ENSG00000232629
ENSG00000233041
ENSG00000239713
ENSG00000239887
ENSG00000241106
ENSG00000243477
ENSG00000243649
ENSG00000243811
ENSG00000243943
ENSG00000254709
ENSG00000256870
ENSG00000261857
ENSG00000266714
ENSG00000269404
ENSG00000272636

## Sheet: Cervical cancer
ENSG00000001630
ENSG00000003436
ENSG00000005022
ENSG00000005700
ENSG00000005882
ENSG00000005884
ENSG00000006210
ENSG00000008382
ENSG00000010030
ENSG00000013375
ENSG00000013725
ENSG00000014138
ENSG00000023516
ENSG00000023892
ENSG00000025770
ENSG00000025796
ENSG00000026652
ENSG00000034533
ENSG00000037749
ENSG00000043355
ENSG00000046604
ENSG00000046651
ENSG00000047579
ENSG00000049246
ENSG00000049541
ENSG00000049768
ENSG00000052802
ENSG00000054277
ENSG00000056972
ENSG00000060718
ENSG00000060762
ENSG00000063180
ENSG00000063854
ENSG00000065548
ENSG00000066322
ENSG00000066468
ENSG00000066923
ENSG00000067167
ENSG00000067704
ENSG00000068028
ENSG00000068308
ENSG00000069493
ENSG00000070759
ENSG00000071859
ENSG00000072062
ENSG00000072274
ENSG00000072506
ENSG00000072682
ENSG00000072818
ENSG00000072858
ENSG00000073008
ENSG00000073111
ENSG00000073605
ENSG00000074370
ENSG00000075131
ENSG00000075213
ENSG00000075420
ENSG00000076706
ENSG00000076924
ENSG00000077312
ENSG00000077721
ENSG00000077984
ENSG00000078487
ENSG00000078808
ENSG00000078900
ENSG00000079277
ENSG00000079616
ENSG00000079999
ENSG00000081041
ENSG00000082153
ENSG00000084070
ENSG00000085063
ENSG00000085514
ENSG00000085832
ENSG00000085999
ENSG00000087510
ENSG00000087842
ENSG00000087903
ENSG00000088836
ENSG00000089692
ENSG00000089820
ENSG00000090554
ENSG00000090661
ENSG00000090863
ENSG00000091879
ENSG00000093167
ENSG00000094755
ENSG00000096996
ENSG00000099250
ENSG00000099364
ENSG00000099385
ENSG00000099622
ENSG00000099795
ENSG00000099904
ENSG00000099940
ENSG00000099958
ENSG00000100033
ENSG00000100106
ENSG00000100124
ENSG00000100162
ENSG00000100258
ENSG00000100280
ENSG00000100288
ENSG00000100297
ENSG00000100298
ENSG00000100307
ENSG00000100350
ENSG00000100395
ENSG00000100417
ENSG00000100429
ENSG00000100441
ENSG00000100650
ENSG00000100926
ENSG00000100934
ENSG00000100997
ENSG00000101082
ENSG00000101412
ENSG00000101445
ENSG00000101850
ENSG00000101911
ENSG00000101945
ENSG00000102032
ENSG00000102078
ENSG00000102096
ENSG00000102103
ENSG00000102125
ENSG00000102144
ENSG00000102241
ENSG00000102387
ENSG00000102753
ENSG00000102910
ENSG00000102970
ENSG00000103043
ENSG00000103056
ENSG00000103202
ENSG00000103245
ENSG00000103274
ENSG00000103335
ENSG00000103365
ENSG00000103496
ENSG00000103502
ENSG00000103653
ENSG00000104205
ENSG00000104687
ENSG00000104814
ENSG00000104889
ENSG00000104897
ENSG00000104969
ENSG00000105011
ENSG00000105085
ENSG00000105122
ENSG00000105325
ENSG00000105379
ENSG00000105639
ENSG00000105643
ENSG00000105669
ENSG00000105671
ENSG00000105717
ENSG00000105835
ENSG00000105854
ENSG00000105968
ENSG00000106089
ENSG00000106123
ENSG00000106144
ENSG00000106348
ENSG00000106366
ENSG00000106392
ENSG00000106397
ENSG00000106689
ENSG00000106948
ENSG00000107521
ENSG00000108219
ENSG00000108352
ENSG00000108840
ENSG00000109101
ENSG00000109193
ENSG00000110077
ENSG00000110446
ENSG00000110448
ENSG00000110777
ENSG00000110876
ENSG00000110934
ENSG00000111445
ENSG00000111554
ENSG00000111679
ENSG00000111817
ENSG00000112118
ENSG00000112245
ENSG00000112715
ENSG00000113141
ENSG00000113269
ENSG00000113522
ENSG00000113615
ENSG00000114107
ENSG00000114126
ENSG00000114268
ENSG00000114670
ENSG00000114779
ENSG00000115008
ENSG00000115084
ENSG00000115085
ENSG00000115091
ENSG00000115286
ENSG00000115339
ENSG00000115902
ENSG00000116824
ENSG00000116857
ENSG00000117215
ENSG00000117335
ENSG00000117448
ENSG00000117748
ENSG00000118156
ENSG00000118515
ENSG00000118785
ENSG00000119333
ENSG00000119431
ENSG00000119969
ENSG00000120053
ENSG00000120254
ENSG00000120265
ENSG00000120708
ENSG00000120820
ENSG00000120832
ENSG00000120899
ENSG00000120915
ENSG00000120948
ENSG00000121210
ENSG00000121281
ENSG00000121749
ENSG00000122218
ENSG00000122641
ENSG00000122642
ENSG00000122679
ENSG00000122692
ENSG00000122884
ENSG00000123136
ENSG00000123178
ENSG00000123610
ENSG00000123989
ENSG00000124098
ENSG00000124215
ENSG00000124225
ENSG00000124249
ENSG00000124615
ENSG00000124635
ENSG00000124678
ENSG00000124702
ENSG00000124802
ENSG00000124882
ENSG00000125285
ENSG00000125449
ENSG00000125538
ENSG00000125910
ENSG00000126246
ENSG00000126353
ENSG00000126522
ENSG00000126768
ENSG00000126882
ENSG00000126903
ENSG00000126934
ENSG00000126947
ENSG00000127084
ENSG00000127561
ENSG00000127774
ENSG00000127870
ENSG00000127947
ENSG00000128185
ENSG00000128274
ENSG00000128342
ENSG00000128408
ENSG00000128683
ENSG00000128917
ENSG00000129055
ENSG00000129103
ENSG00000129355
ENSG00000129988
ENSG00000130165
ENSG00000130332
ENSG00000130340
ENSG00000130508
ENSG00000130558
ENSG00000130560
ENSG00000130592
ENSG00000130595
ENSG00000130717
ENSG00000130734
ENSG00000130755
ENSG00000130962
ENSG00000131015
ENSG00000131351
ENSG00000131459
ENSG00000131473
ENSG00000131495
ENSG00000132031
ENSG00000132128
ENSG00000132376
ENSG00000132386
ENSG00000132394
ENSG00000132517
ENSG00000132646
ENSG00000132819
ENSG00000132824
ENSG00000133063
ENSG00000133065
ENSG00000133256
ENSG00000133321
ENSG00000133328
ENSG00000133636
ENSG00000134013
ENSG00000134333
ENSG00000134574
ENSG00000134779
ENSG00000135094
ENSG00000135127
ENSG00000135148
ENSG00000135441
ENSG00000135525
ENSG00000135679
ENSG00000135723
ENSG00000135766
ENSG00000136003
ENSG00000136051
ENSG00000136141
ENSG00000136193
ENSG00000136247
ENSG00000136273
ENSG00000136286
ENSG00000136450
ENSG00000136522
ENSG00000136856
ENSG00000136878
ENSG00000137078
ENSG00000137817
ENSG00000137857
ENSG00000138111
ENSG00000138594
ENSG00000138629
ENSG00000138670
ENSG00000138735
ENSG00000138867
ENSG00000139193
ENSG00000139433
ENSG00000139438
ENSG00000139496
ENSG00000139579
ENSG00000139684
ENSG00000140332
ENSG00000140749
ENSG00000140853
ENSG00000140990
ENSG00000141367
ENSG00000141376
ENSG00000141480
ENSG00000141526
ENSG00000141562
ENSG00000141756
ENSG00000141858
ENSG00000141971
ENSG00000141985
ENSG00000142444
ENSG00000142784
ENSG00000142961
ENSG00000142973
ENSG00000143322
ENSG00000143420
ENSG00000143498
ENSG00000143499
ENSG00000143570
ENSG00000143641
ENSG00000143870
ENSG00000144476
ENSG00000144827
ENSG00000144837
ENSG00000144848
ENSG00000145088
ENSG00000145287
ENSG00000145555
ENSG00000145623
ENSG00000145819
ENSG00000145824
ENSG00000146416
ENSG00000146433
ENSG00000146476
ENSG00000146477
ENSG00000146707
ENSG00000146858
ENSG00000147119
ENSG00000147364
ENSG00000147383
ENSG00000147400
ENSG00000147677
ENSG00000148154
ENSG00000148341
ENSG00000148362
ENSG00000148832
ENSG00000148908
ENSG00000149243
ENSG00000149257
ENSG00000149380
ENSG00000149557
ENSG00000149636
ENSG00000149929
ENSG00000149968
ENSG00000150093
ENSG00000150403
ENSG00000150457
ENSG00000151287
ENSG00000151718
ENSG00000152256
ENSG00000152443
ENSG00000152804
ENSG00000152952
ENSG00000153044
ENSG00000153214
ENSG00000153391
ENSG00000153395
ENSG00000153406
ENSG00000153563
ENSG00000153989
ENSG00000154342
ENSG00000154473
ENSG00000154710
ENSG00000154760
ENSG00000154930
ENSG00000154957
ENSG00000155034
ENSG00000155099
ENSG00000155287
ENSG00000155368
ENSG00000156232
ENSG00000156398
ENSG00000156858
ENSG00000156873
ENSG00000157216
ENSG00000157224
ENSG00000157368
ENSG00000157554
ENSG00000157800
ENSG00000158062
ENSG00000158423
ENSG00000158477
ENSG00000158481
ENSG00000158825
ENSG00000159167
ENSG00000159199
ENSG00000159259
ENSG00000159423
ENSG00000159618
ENSG00000159685
ENSG00000159842
ENSG00000159871
ENSG00000159958
ENSG00000160131
ENSG00000160216
ENSG00000160271
ENSG00000160445
ENSG00000160563
ENSG00000160654
ENSG00000160691
ENSG00000160767
ENSG00000161267
ENSG00000161405
ENSG00000161638
ENSG00000161860
ENSG00000161888
ENSG00000161981
ENSG00000162040
ENSG00000162066
ENSG00000162076
ENSG00000162433
ENSG00000162458
ENSG00000162511
ENSG00000162517
ENSG00000162639
ENSG00000162692
ENSG00000162702
ENSG00000162729
ENSG00000162739
ENSG00000162757
ENSG00000162777
ENSG00000163219
ENSG00000163331
ENSG00000163406
ENSG00000163734
ENSG00000163735
ENSG00000163736
ENSG00000163739
ENSG00000163864
ENSG00000163888
ENSG00000163918
ENSG00000163961
ENSG00000163964
ENSG00000164047
ENSG00000164048
ENSG00000164088
ENSG00000164283
ENSG00000164465
ENSG00000164626
ENSG00000164674
ENSG00000164761
ENSG00000165092
ENSG00000165264
ENSG00000165272
ENSG00000165359
ENSG00000165775
ENSG00000165879
ENSG00000166016
ENSG00000166508
ENSG00000166510
ENSG00000166736
ENSG00000167077
ENSG00000167113
ENSG00000167208
ENSG00000167272
ENSG00000167286
ENSG00000167378
ENSG00000167468
ENSG00000167523
ENSG00000167670
ENSG00000167700
ENSG00000167895
ENSG00000167964
ENSG00000167967
ENSG00000167969
ENSG00000168040
ENSG00000168282
ENSG00000168502
ENSG00000168615
ENSG00000168904
ENSG00000168961
ENSG00000168993
ENSG00000169136
ENSG00000169188
ENSG00000169372
ENSG00000169429
ENSG00000169504
ENSG00000169508
ENSG00000169604
ENSG00000169641
ENSG00000169660
ENSG00000169710
ENSG00000169955
ENSG00000170027
ENSG00000170144
ENSG00000170222
ENSG00000170312
ENSG00000170370
ENSG00000170430
ENSG00000170852
ENSG00000170955
ENSG00000171159
ENSG00000171314
ENSG00000171388
ENSG00000171612
ENSG00000171791
ENSG00000172215
ENSG00000172331
ENSG00000172613
ENSG00000172724
ENSG00000173156
ENSG00000173226
ENSG00000173239
ENSG00000173482
ENSG00000173530
ENSG00000173638
ENSG00000173744
ENSG00000173762
ENSG00000173918
ENSG00000174099
ENSG00000174514
ENSG00000174579
ENSG00000174652
ENSG00000174886
ENSG00000174938
ENSG00000175279
ENSG00000175463
ENSG00000175567
ENSG00000175643
ENSG00000175691
ENSG00000176058
ENSG00000176463
ENSG00000176476
ENSG00000177119
ENSG00000177595
ENSG00000177706
ENSG00000178078
ENSG00000178222
ENSG00000178226
ENSG00000178567
ENSG00000178741
ENSG00000178776
ENSG00000178982
ENSG00000179051
ENSG00000179094
ENSG00000179115
ENSG00000179241
ENSG00000179750
ENSG00000180096
ENSG00000180787
ENSG00000181035
ENSG00000181333
ENSG00000181847
ENSG00000181896
ENSG00000181991
ENSG00000182054
ENSG00000182197
ENSG00000182240
ENSG00000182872
ENSG00000183036
ENSG00000183255
ENSG00000183484
ENSG00000183696
ENSG00000183734
ENSG00000183853
ENSG00000183978
ENSG00000184381
ENSG00000184831
ENSG00000184983
ENSG00000184990
ENSG00000185127
ENSG00000185187
ENSG00000185236
ENSG00000185291
ENSG00000185339
ENSG00000185359
ENSG00000185482
ENSG00000185608
ENSG00000185669
ENSG00000185730
ENSG00000185803
ENSG00000185811
ENSG00000186063
ENSG00000186111
ENSG00000186187
ENSG00000186204
ENSG00000186298
ENSG00000186638
ENSG00000186710
ENSG00000187134
ENSG00000187325
ENSG00000187498
ENSG00000187514
ENSG00000187678
ENSG00000187764
ENSG00000187961
ENSG00000187994
ENSG00000188186
ENSG00000188312
ENSG00000188322
ENSG00000188404
ENSG00000188706
ENSG00000188807
ENSG00000189319
ENSG00000189433
ENSG00000196151
ENSG00000196267
ENSG00000196459
ENSG00000196562
ENSG00000196611
ENSG00000196812
ENSG00000196968
ENSG00000196976
ENSG00000196998
ENSG00000197081
ENSG00000197353
ENSG00000197405
ENSG00000197930
ENSG00000198088
ENSG00000198223
ENSG00000198356
ENSG00000198363
ENSG00000198483
ENSG00000198585
ENSG00000198807
ENSG00000198851
ENSG00000198937
ENSG00000203950
ENSG00000204237
ENSG00000204323
ENSG00000204394
ENSG00000204482
ENSG00000204520
ENSG00000204569
ENSG00000204859
ENSG00000205339
ENSG00000205352
ENSG00000205502
ENSG00000205531
ENSG00000205629
ENSG00000211584
ENSG00000213088
ENSG00000213123
ENSG00000213186
ENSG00000213339
ENSG00000213397
ENSG00000213762
ENSG00000214212
ENSG00000214944
ENSG00000221890
ENSG00000228672
ENSG00000229809
ENSG00000229833
ENSG00000235173
ENSG00000239713
ENSG00000240682
ENSG00000243279
ENSG00000243678
ENSG00000243811
ENSG00000244509
ENSG00000249115
ENSG00000253276
ENSG00000253626
ENSG00000254093
ENSG00000258429
ENSG00000262246
ENSG00000269858
ENSG00000272325

## Sheet: Colorectal cancer
ENSG00000004487
ENSG00000004897
ENSG00000005022
ENSG00000005249
ENSG00000005486
ENSG00000006007
ENSG00000006534
ENSG00000007341
ENSG00000007952
ENSG00000008710
ENSG00000010244
ENSG00000010327
ENSG00000011198
ENSG00000011243
ENSG00000011260
ENSG00000011376
ENSG00000016490
ENSG00000016602
ENSG00000020633
ENSG00000023445
ENSG00000023892
ENSG00000024526
ENSG00000029363
ENSG00000033011
ENSG00000035499
ENSG00000035928
ENSG00000038210
ENSG00000041988
ENSG00000042832
ENSG00000046604
ENSG00000047188
ENSG00000047644
ENSG00000050748
ENSG00000051128
ENSG00000053702
ENSG00000053770
ENSG00000054598
ENSG00000057294
ENSG00000058804
ENSG00000059804
ENSG00000061656
ENSG00000061794
ENSG00000063660
ENSG00000064687
ENSG00000064703
ENSG00000065135
ENSG00000065243
ENSG00000066557
ENSG00000066654
ENSG00000067560
ENSG00000068796
ENSG00000069329
ENSG00000070031
ENSG00000070404
ENSG00000071859
ENSG00000071889
ENSG00000072786
ENSG00000076043
ENSG00000076053
ENSG00000077150
ENSG00000077454
ENSG00000077585
ENSG00000079308
ENSG00000079459
ENSG00000080493
ENSG00000081923
ENSG00000082014
ENSG00000082269
ENSG00000083093
ENSG00000083750
ENSG00000085491
ENSG00000085840
ENSG00000086200
ENSG00000086827
ENSG00000087076
ENSG00000087253
ENSG00000087269
ENSG00000088035
ENSG00000088727
ENSG00000088827
ENSG00000088881
ENSG00000089820
ENSG00000090924
ENSG00000092871
ENSG00000099139
ENSG00000099377
ENSG00000099785
ENSG00000100060
ENSG00000100207
ENSG00000100225
ENSG00000100281
ENSG00000100307
ENSG00000100385
ENSG00000100934
ENSG00000100968
ENSG00000101104
ENSG00000102265
ENSG00000102317
ENSG00000102760
ENSG00000102878
ENSG00000102893
ENSG00000102962
ENSG00000103021
ENSG00000103248
ENSG00000103342
ENSG00000104129
ENSG00000104290
ENSG00000104321
ENSG00000104613
ENSG00000104626
ENSG00000104635
ENSG00000104660
ENSG00000104679
ENSG00000104687
ENSG00000104691
ENSG00000104738
ENSG00000104756
ENSG00000104859
ENSG00000104889
ENSG00000104897
ENSG00000104899
ENSG00000104960
ENSG00000105048
ENSG00000105088
ENSG00000105245
ENSG00000105520
ENSG00000105556
ENSG00000105619
ENSG00000105664
ENSG00000105701
ENSG00000105963
ENSG00000105982
ENSG00000106178
ENSG00000106211
ENSG00000106366
ENSG00000106397
ENSG00000106477
ENSG00000106683
ENSG00000107281
ENSG00000107807
ENSG00000107816
ENSG00000108239
ENSG00000108406
ENSG00000108423
ENSG00000108510
ENSG00000108515
ENSG00000108588
ENSG00000108654
ENSG00000108829
ENSG00000108960
ENSG00000109171
ENSG00000109576
ENSG00000109586
ENSG00000109606
ENSG00000109846
ENSG00000109971
ENSG00000110011
ENSG00000110048
ENSG00000110237
ENSG00000110651
ENSG00000110711
ENSG00000110987
ENSG00000111276
ENSG00000111674
ENSG00000111679
ENSG00000112081
ENSG00000112339
ENSG00000112357
ENSG00000112367
ENSG00000112511
ENSG00000112659
ENSG00000112855
ENSG00000113013
ENSG00000113282
ENSG00000113318
ENSG00000113328
ENSG00000113712
ENSG00000113812
ENSG00000114251
ENSG00000114302
ENSG00000114378
ENSG00000114446
ENSG00000114738
ENSG00000114841
ENSG00000114902
ENSG00000114904
ENSG00000115275
ENSG00000115364
ENSG00000115694
ENSG00000115750
ENSG00000115825
ENSG00000116138
ENSG00000116171
ENSG00000116221
ENSG00000117054
ENSG00000117091
ENSG00000117155
ENSG00000117228
ENSG00000117305
ENSG00000117505
ENSG00000117528
ENSG00000117862
ENSG00000117984
ENSG00000118508
ENSG00000119655
ENSG00000119912
ENSG00000120137
ENSG00000120217
ENSG00000120437
ENSG00000120705
ENSG00000120868
ENSG00000121058
ENSG00000121361
ENSG00000121671
ENSG00000121797
ENSG00000121940
ENSG00000121957
ENSG00000122376
ENSG00000122482
ENSG00000122711
ENSG00000123689
ENSG00000124216
ENSG00000124939
ENSG00000125445
ENSG00000125703
ENSG00000125733
ENSG00000126368
ENSG00000126461
ENSG00000126602
ENSG00000126903
ENSG00000127022
ENSG00000127191
ENSG00000127220
ENSG00000127415
ENSG00000127663
ENSG00000128563
ENSG00000128709
ENSG00000128714
ENSG00000129347
ENSG00000129422
ENSG00000129946
ENSG00000130227
ENSG00000130584
ENSG00000130935
ENSG00000131037
ENSG00000131242
ENSG00000131375
ENSG00000131408
ENSG00000131471
ENSG00000131475
ENSG00000131508
ENSG00000131844
ENSG00000132463
ENSG00000132842
ENSG00000133216
ENSG00000133477
ENSG00000133612
ENSG00000133835
ENSG00000134014
ENSG00000134046
ENSG00000134243
ENSG00000134709
ENSG00000134748
ENSG00000134759
ENSG00000135083
ENSG00000135220
ENSG00000135365
ENSG00000135373
ENSG00000135469
ENSG00000135775
ENSG00000135924
ENSG00000136280
ENSG00000136450
ENSG00000136451
ENSG00000136478
ENSG00000136492
ENSG00000136878
ENSG00000136937
ENSG00000137076
ENSG00000137161
ENSG00000137312
ENSG00000137478
ENSG00000137501
ENSG00000137817
ENSG00000137960
ENSG00000138663
ENSG00000138750
ENSG00000138756
ENSG00000138777
ENSG00000138794
ENSG00000138801
ENSG00000138821
ENSG00000139190
ENSG00000139631
ENSG00000139636
ENSG00000139734
ENSG00000140044
ENSG00000140650
ENSG00000141198
ENSG00000141219
ENSG00000141279
ENSG00000141367
ENSG00000141543
ENSG00000142731
ENSG00000142867
ENSG00000143001
ENSG00000143079
ENSG00000143106
ENSG00000143303
ENSG00000143365
ENSG00000143382
ENSG00000143614
ENSG00000143793
ENSG00000143811
ENSG00000143842
ENSG00000143862
ENSG00000144559
ENSG00000144567
ENSG00000144647
ENSG00000144736
ENSG00000145016
ENSG00000145390
ENSG00000145780
ENSG00000145819
ENSG00000145824
ENSG00000145833
ENSG00000145982
ENSG00000146007
ENSG00000146112
ENSG00000146242
ENSG00000146476
ENSG00000146674
ENSG00000146966
ENSG00000147316
ENSG00000147475
ENSG00000148218
ENSG00000148288
ENSG00000148331
ENSG00000148344
ENSG00000148719
ENSG00000149016
ENSG00000149131
ENSG00000149269
ENSG00000149292
ENSG00000149554
ENSG00000149930
ENSG00000150768
ENSG00000150782
ENSG00000151092
ENSG00000151093
ENSG00000151116
ENSG00000151239
ENSG00000151292
ENSG00000151498
ENSG00000151611
ENSG00000152049
ENSG00000152104
ENSG00000152377
ENSG00000152583
ENSG00000152642
ENSG00000153560
ENSG00000153904
ENSG00000154451
ENSG00000154518
ENSG00000155189
ENSG00000155252
ENSG00000155256
ENSG00000155659
ENSG00000156006
ENSG00000156011
ENSG00000156127
ENSG00000156234
ENSG00000156873
ENSG00000157184
ENSG00000157399
ENSG00000157510
ENSG00000158373
ENSG00000158402
ENSG00000158985
ENSG00000159202
ENSG00000159259
ENSG00000160183
ENSG00000160360
ENSG00000160602
ENSG00000160741
ENSG00000160746
ENSG00000160781
ENSG00000161202
ENSG00000161542
ENSG00000161638
ENSG00000161642
ENSG00000161914
ENSG00000162174
ENSG00000162378
ENSG00000162390
ENSG00000162396
ENSG00000162434
ENSG00000162444
ENSG00000162591
ENSG00000162600
ENSG00000162614
ENSG00000162627
ENSG00000162639
ENSG00000162676
ENSG00000163083
ENSG00000163346
ENSG00000163515
ENSG00000163527
ENSG00000163624
ENSG00000163626
ENSG00000163686
ENSG00000163743
ENSG00000163794
ENSG00000163807
ENSG00000163808
ENSG00000163812
ENSG00000164024
ENSG00000164074
ENSG00000164087
ENSG00000164144
ENSG00000164163
ENSG00000164209
ENSG00000164220
ENSG00000164251
ENSG00000164252
ENSG00000164284
ENSG00000164296
ENSG00000164494
ENSG00000164816
ENSG00000164855
ENSG00000164896
ENSG00000165097
ENSG00000165171
ENSG00000165457
ENSG00000165526
ENSG00000165716
ENSG00000165886
ENSG00000165915
ENSG00000166260
ENSG00000166347
ENSG00000166889
ENSG00000166925
ENSG00000167110
ENSG00000167191
ENSG00000167553
ENSG00000167676
ENSG00000167772
ENSG00000167874
ENSG00000167986
ENSG00000167994
ENSG00000168036
ENSG00000168159
ENSG00000168246
ENSG00000168394
ENSG00000168397
ENSG00000168710
ENSG00000168758
ENSG00000168818
ENSG00000168994
ENSG00000169021
ENSG00000169221
ENSG00000169231
ENSG00000169299
ENSG00000169490
ENSG00000169570
ENSG00000170004
ENSG00000170248
ENSG00000170522
ENSG00000170584
ENSG00000170836
ENSG00000171159
ENSG00000171234
ENSG00000171298
ENSG00000171320
ENSG00000171428
ENSG00000171604
ENSG00000171720
ENSG00000171867
ENSG00000172137
ENSG00000172156
ENSG00000172238
ENSG00000172340
ENSG00000172469
ENSG00000172594
ENSG00000172889
ENSG00000173218
ENSG00000173409
ENSG00000173473
ENSG00000173818
ENSG00000174236
ENSG00000174780
ENSG00000174839
ENSG00000174840
ENSG00000174842
ENSG00000174938
ENSG00000174943
ENSG00000175470
ENSG00000176018
ENSG00000176102
ENSG00000176396
ENSG00000176444
ENSG00000176919
ENSG00000176978
ENSG00000177105
ENSG00000177469
ENSG00000177685
ENSG00000178177
ENSG00000178209
ENSG00000178425
ENSG00000178761
ENSG00000178922
ENSG00000178935
ENSG00000179335
ENSG00000180185
ENSG00000180304
ENSG00000180346
ENSG00000180447
ENSG00000180884
ENSG00000181061
ENSG00000181444
ENSG00000182481
ENSG00000182511
ENSG00000183291
ENSG00000183615
ENSG00000184009
ENSG00000184060
ENSG00000184162
ENSG00000184205
ENSG00000184661
ENSG00000184678
ENSG00000184828
ENSG00000184988
ENSG00000185477
ENSG00000185482
ENSG00000185522
ENSG00000186866
ENSG00000187244
ENSG00000187954
ENSG00000188175
ENSG00000188352
ENSG00000188783
ENSG00000189050
ENSG00000196411
ENSG00000196422
ENSG00000196684
ENSG00000196730
ENSG00000196924
ENSG00000197093
ENSG00000197147
ENSG00000197170
ENSG00000197249
ENSG00000197323
ENSG00000197381
ENSG00000197429
ENSG00000197548
ENSG00000197563
ENSG00000197601
ENSG00000197724
ENSG00000197859
ENSG00000197892
ENSG00000198074
ENSG00000198113
ENSG00000198160
ENSG00000198380
ENSG00000198408
ENSG00000198467
ENSG00000198488
ENSG00000198677
ENSG00000198722
ENSG00000198791
ENSG00000198883
ENSG00000203879
ENSG00000204172
ENSG00000204287
ENSG00000204361
ENSG00000204389
ENSG00000204634
ENSG00000205089
ENSG00000205436
ENSG00000205593
ENSG00000205869
ENSG00000211448
ENSG00000213337
ENSG00000213398
ENSG00000213445
ENSG00000213694
ENSG00000215193
ENSG00000215788
ENSG00000226479
ENSG00000235194
ENSG00000239779
ENSG00000239900
ENSG00000242110
ENSG00000243335
ENSG00000251322
ENSG00000251493
ENSG00000253958
ENSG00000257704
ENSG00000272398
ENSG00000272886
ENSG00000275302
ENSG00000277258
ENSG00000278053

## Sheet: Endometrial Cancer
ENSG00000000460
ENSG00000001460
ENSG00000002587
ENSG00000002834
ENSG00000004455
ENSG00000004468
ENSG00000004478
ENSG00000004848
ENSG00000005436
ENSG00000005844
ENSG00000006047
ENSG00000006118
ENSG00000006704
ENSG00000006744
ENSG00000006756
ENSG00000007047
ENSG00000007129
ENSG00000007174
ENSG00000007341
ENSG00000007402
ENSG00000007866
ENSG00000008283
ENSG00000008382
ENSG00000008517
ENSG00000010318
ENSG00000010438
ENSG00000010610
ENSG00000011132
ENSG00000011426
ENSG00000011451
ENSG00000013288
ENSG00000013725
ENSG00000014641
ENSG00000015285
ENSG00000016402
ENSG00000016864
ENSG00000017427
ENSG00000019505
ENSG00000019582
ENSG00000022277
ENSG00000023287
ENSG00000023892
ENSG00000025434
ENSG00000025708
ENSG00000026025
ENSG00000030110
ENSG00000031691
ENSG00000031823
ENSG00000034533
ENSG00000035499
ENSG00000036054
ENSG00000038382
ENSG00000040275
ENSG00000040487
ENSG00000040933
ENSG00000042286
ENSG00000042980
ENSG00000043462
ENSG00000043514
ENSG00000047346
ENSG00000048540
ENSG00000048828
ENSG00000049089
ENSG00000049768
ENSG00000050767
ENSG00000051341
ENSG00000051523
ENSG00000053900
ENSG00000054690
ENSG00000054965
ENSG00000055118
ENSG00000055163
ENSG00000055332
ENSG00000055483
ENSG00000056972
ENSG00000057704
ENSG00000057935
ENSG00000058063
ENSG00000058262
ENSG00000058335
ENSG00000058453
ENSG00000059573
ENSG00000059728
ENSG00000059769
ENSG00000060069
ENSG00000060558
ENSG00000060971
ENSG00000061337
ENSG00000061656
ENSG00000061938
ENSG00000062282
ENSG00000062598
ENSG00000062716
ENSG00000063176
ENSG00000063322
ENSG00000063660
ENSG00000064195
ENSG00000064199
ENSG00000064218
ENSG00000064270
ENSG00000064313
ENSG00000064651
ENSG00000064652
ENSG00000064655
ENSG00000064687
ENSG00000064961
ENSG00000065054
ENSG00000065308
ENSG00000065485
ENSG00000065491
ENSG00000065717
ENSG00000065802
ENSG00000065911
ENSG00000065923
ENSG00000066279
ENSG00000066422
ENSG00000067177
ENSG00000067182
ENSG00000067191
ENSG00000067445
ENSG00000068078
ENSG00000068097
ENSG00000068120
ENSG00000068489
ENSG00000068878
ENSG00000068903
ENSG00000069275
ENSG00000069482
ENSG00000069702
ENSG00000069764
ENSG00000069849
ENSG00000069966
ENSG00000070081
ENSG00000070087
ENSG00000070159
ENSG00000070404
ENSG00000070501
ENSG00000070614
ENSG00000070669
ENSG00000070718
ENSG00000071073
ENSG00000071539
ENSG00000071655
ENSG00000072042
ENSG00000072062
ENSG00000072310
ENSG00000072518
ENSG00000072818
ENSG00000072849
ENSG00000072952
ENSG00000073464
ENSG00000073711
ENSG00000073792
ENSG00000073803
ENSG00000074181
ENSG00000074590
ENSG00000074657
ENSG00000074842
ENSG00000075234
ENSG00000075785
ENSG00000075891
ENSG00000076650
ENSG00000076770
ENSG00000076924
ENSG00000076944
ENSG00000077232
ENSG00000077238
ENSG00000077420
ENSG00000077463
ENSG00000077713
ENSG00000077942
ENSG00000077984
ENSG00000078018
ENSG00000078246
ENSG00000078549
ENSG00000078898
ENSG00000078900
ENSG00000079385
ENSG00000079974
ENSG00000080845
ENSG00000082068
ENSG00000082175
ENSG00000082516
ENSG00000082641
ENSG00000083457
ENSG00000083544
ENSG00000084090
ENSG00000084623
ENSG00000084731
ENSG00000084733
ENSG00000085185
ENSG00000085465
ENSG00000085552
ENSG00000085871
ENSG00000086062
ENSG00000086205
ENSG00000087008
ENSG00000087253
ENSG00000087266
ENSG00000087586
ENSG00000087903
ENSG00000088205
ENSG00000088280
ENSG00000088305
ENSG00000088325
ENSG00000088356
ENSG00000088367
ENSG00000088899
ENSG00000089012
ENSG00000089248
ENSG00000089335
ENSG00000090565
ENSG00000090776
ENSG00000090932
ENSG00000091732
ENSG00000091831
ENSG00000091947
ENSG00000092621
ENSG00000092929
ENSG00000092931
ENSG00000093010
ENSG00000095002
ENSG00000095319
ENSG00000095321
ENSG00000095370
ENSG00000095380
ENSG00000095713
ENSG00000099256
ENSG00000099260
ENSG00000099337
ENSG00000099341
ENSG00000099622
ENSG00000099624
ENSG00000099769
ENSG00000099785
ENSG00000099800
ENSG00000099821
ENSG00000099840
ENSG00000099875
ENSG00000099910
ENSG00000099917
ENSG00000099937
ENSG00000099991
ENSG00000100027
ENSG00000100060
ENSG00000100065
ENSG00000100097
ENSG00000100124
ENSG00000100147
ENSG00000100167
ENSG00000100170
ENSG00000100209
ENSG00000100211
ENSG00000100239
ENSG00000100263
ENSG00000100271
ENSG00000100284
ENSG00000100294
ENSG00000100299
ENSG00000100347
ENSG00000100359
ENSG00000100360
ENSG00000100364
ENSG00000100385
ENSG00000100395
ENSG00000100417
ENSG00000100418
ENSG00000100422
ENSG00000100429
ENSG00000100450
ENSG00000100453
ENSG00000100605
ENSG00000100628
ENSG00000100665
ENSG00000100811
ENSG00000100867
ENSG00000100982
ENSG00000100985
ENSG00000101057
ENSG00000101134
ENSG00000101144
ENSG00000101146
ENSG00000101158
ENSG00000101166
ENSG00000101189
ENSG00000101190
ENSG00000101193
ENSG00000101198
ENSG00000101210
ENSG00000101224
ENSG00000101282
ENSG00000101310
ENSG00000101333
ENSG00000101337
ENSG00000101361
ENSG00000101400
ENSG00000101407
ENSG00000101412
ENSG00000101439
ENSG00000101447
ENSG00000101452
ENSG00000101665
ENSG00000101955
ENSG00000102007
ENSG00000102081
ENSG00000102109
ENSG00000102226
ENSG00000102243
ENSG00000102302
ENSG00000102445
ENSG00000102580
ENSG00000102871
ENSG00000102879
ENSG00000102897
ENSG00000102904
ENSG00000102934
ENSG00000102962
ENSG00000103021
ENSG00000103042
ENSG00000103056
ENSG00000103111
ENSG00000103152
ENSG00000103351
ENSG00000103415
ENSG00000103449
ENSG00000103653
ENSG00000103811
ENSG00000103852
ENSG00000104047
ENSG00000104299
ENSG00000104327
ENSG00000104375
ENSG00000104381
ENSG00000104388
ENSG00000104413
ENSG00000104442
ENSG00000104472
ENSG00000104613
ENSG00000104738
ENSG00000104808
ENSG00000104833
ENSG00000104863
ENSG00000104883
ENSG00000104885
ENSG00000104892
ENSG00000104894
ENSG00000104964
ENSG00000104969
ENSG00000105048
ENSG00000105122
ENSG00000105135
ENSG00000105173
ENSG00000105176
ENSG00000105185
ENSG00000105186
ENSG00000105221
ENSG00000105229
ENSG00000105255
ENSG00000105289
ENSG00000105290
ENSG00000105298
ENSG00000105323
ENSG00000105325
ENSG00000105327
ENSG00000105355
ENSG00000105373
ENSG00000105374
ENSG00000105397
ENSG00000105472
ENSG00000105519
ENSG00000105556
ENSG00000105576
ENSG00000105613
ENSG00000105649
ENSG00000105664
ENSG00000105696
ENSG00000105723
ENSG00000105750
ENSG00000105825
ENSG00000105926
ENSG00000106003
ENSG00000106004
ENSG00000106006
ENSG00000106012
ENSG00000106066
ENSG00000106089
ENSG00000106105
ENSG00000106236
ENSG00000106344
ENSG00000106665
ENSG00000106733
ENSG00000106803
ENSG00000106927
ENSG00000106948
ENSG00000107130
ENSG00000107201
ENSG00000107281
ENSG00000107372
ENSG00000107438
ENSG00000107521
ENSG00000107554
ENSG00000107829
ENSG00000107937
ENSG00000108064
ENSG00000108106
ENSG00000108342
ENSG00000108469
ENSG00000108511
ENSG00000108591
ENSG00000108784
ENSG00000108798
ENSG00000108852
ENSG00000108947
ENSG00000108953
ENSG00000108960
ENSG00000108961
ENSG00000109016
ENSG00000109079
ENSG00000109083
ENSG00000109171
ENSG00000109182
ENSG00000109255
ENSG00000109390
ENSG00000109475
ENSG00000109501
ENSG00000109674
ENSG00000109794
ENSG00000109805
ENSG00000109944
ENSG00000110013
ENSG00000110031
ENSG00000110171
ENSG00000110218
ENSG00000110328
ENSG00000110448
ENSG00000110484
ENSG00000110514
ENSG00000110680
ENSG00000110723
ENSG00000110841
ENSG00000110917
ENSG00000110934
ENSG00000111181
ENSG00000111247
ENSG00000111275
ENSG00000111300
ENSG00000111344
ENSG00000111371
ENSG00000111432
ENSG00000111490
ENSG00000111670
ENSG00000111679
ENSG00000111725
ENSG00000111796
ENSG00000111961
ENSG00000111962
ENSG00000112039
ENSG00000112699
ENSG00000112715
ENSG00000112742
ENSG00000112877
ENSG00000112981
ENSG00000113205
ENSG00000113360
ENSG00000113407
ENSG00000113460
ENSG00000113580
ENSG00000113761
ENSG00000113763
ENSG00000113810
ENSG00000113811
ENSG00000113924
ENSG00000113946
ENSG00000114019
ENSG00000114021
ENSG00000114030
ENSG00000114098
ENSG00000114209
ENSG00000114416
ENSG00000114520
ENSG00000114638
ENSG00000114698
ENSG00000114737
ENSG00000114745
ENSG00000114779
ENSG00000115041
ENSG00000115053
ENSG00000115085
ENSG00000115163
ENSG00000115165
ENSG00000115207
ENSG00000115226
ENSG00000115257
ENSG00000115282
ENSG00000115325
ENSG00000115355
ENSG00000115380
ENSG00000115419
ENSG00000115461
ENSG00000115486
ENSG00000115523
ENSG00000115648
ENSG00000115661
ENSG00000115761
ENSG00000115816
ENSG00000115839
ENSG00000115840
ENSG00000115946
ENSG00000115947
ENSG00000116062
ENSG00000116133
ENSG00000116299
ENSG00000116544
ENSG00000116580
ENSG00000116704
ENSG00000116711
ENSG00000116885
ENSG00000117114
ENSG00000117148
ENSG00000117215
ENSG00000117280
ENSG00000117318
ENSG00000117419
ENSG00000117448
ENSG00000117461
ENSG00000117480
ENSG00000117569
ENSG00000117640
ENSG00000117676
ENSG00000117899
ENSG00000118046
ENSG00000118508
ENSG00000118922
ENSG00000119185
ENSG00000119231
ENSG00000119242
ENSG00000119333
ENSG00000119383
ENSG00000119392
ENSG00000119403
ENSG00000119471
ENSG00000119523
ENSG00000119559
ENSG00000119636
ENSG00000119669
ENSG00000119714
ENSG00000119760
ENSG00000119772
ENSG00000119787
ENSG00000119912
ENSG00000119915
ENSG00000119977
ENSG00000120075
ENSG00000120149
ENSG00000120254
ENSG00000120262
ENSG00000120265
ENSG00000120306
ENSG00000120437
ENSG00000120686
ENSG00000120708
ENSG00000120709
ENSG00000120725
ENSG00000120805
ENSG00000120963
ENSG00000121440
ENSG00000121579
ENSG00000121775
ENSG00000121851
ENSG00000122068
ENSG00000122122
ENSG00000122390
ENSG00000122482
ENSG00000122585
ENSG00000122592
ENSG00000122861
ENSG00000122971
ENSG00000123191
ENSG00000123329
ENSG00000123353
ENSG00000123600
ENSG00000123838
ENSG00000123908
ENSG00000124074
ENSG00000124120
ENSG00000124191
ENSG00000124207
ENSG00000124217
ENSG00000124226
ENSG00000124228
ENSG00000124243
ENSG00000124356
ENSG00000124357
ENSG00000124374
ENSG00000124380
ENSG00000124429
ENSG00000124440
ENSG00000124532
ENSG00000124571
ENSG00000124664
ENSG00000124702
ENSG00000124762
ENSG00000124787
ENSG00000124935
ENSG00000124939
ENSG00000125122
ENSG00000125257
ENSG00000125319
ENSG00000125434
ENSG00000125447
ENSG00000125454
ENSG00000125618
ENSG00000125630
ENSG00000125648
ENSG00000125651
ENSG00000125734
ENSG00000125772
ENSG00000125798
ENSG00000125844
ENSG00000125864
ENSG00000125870
ENSG00000125910
ENSG00000125912
ENSG00000125967
ENSG00000125977
ENSG00000126070
ENSG00000126217
ENSG00000126603
ENSG00000126698
ENSG00000126705
ENSG00000126778
ENSG00000126787
ENSG00000126838
ENSG00000126953
ENSG00000127129
ENSG00000127423
ENSG00000127540
ENSG00000127585
ENSG00000127663
ENSG00000127666
ENSG00000127837
ENSG00000128011
ENSG00000128039
ENSG00000128059
ENSG00000128228
ENSG00000128266
ENSG00000128294
ENSG00000128534
ENSG00000128564
ENSG00000128594
ENSG00000128654
ENSG00000128683
ENSG00000128833
ENSG00000128849
ENSG00000129103
ENSG00000129128
ENSG00000129151
ENSG00000129354
ENSG00000129455
ENSG00000129467
ENSG00000129566
ENSG00000129625
ENSG00000129680
ENSG00000129932
ENSG00000129968
ENSG00000130045
ENSG00000130066
ENSG00000130222
ENSG00000130254
ENSG00000130294
ENSG00000130332
ENSG00000130508
ENSG00000130529
ENSG00000130544
ENSG00000130545
ENSG00000130592
ENSG00000130707
ENSG00000130713
ENSG00000130770
ENSG00000130772
ENSG00000130826
ENSG00000130829
ENSG00000131016
ENSG00000131067
ENSG00000131389
ENSG00000131462
ENSG00000131508
ENSG00000131620
ENSG00000131668
ENSG00000131759
ENSG00000131871
ENSG00000131944
ENSG00000132016
ENSG00000132254
ENSG00000132259
ENSG00000132305
ENSG00000132376
ENSG00000132600
ENSG00000132718
ENSG00000132744
ENSG00000132749
ENSG00000132793
ENSG00000132801
ENSG00000132821
ENSG00000132823
ENSG00000132953
ENSG00000133027
ENSG00000133112
ENSG00000133115
ENSG00000133134
ENSG00000133216
ENSG00000133250
ENSG00000133561
ENSG00000133574
ENSG00000133636
ENSG00000133687
ENSG00000133805
ENSG00000133943
ENSG00000133985
ENSG00000134153
ENSG00000134198
ENSG00000134278
ENSG00000134285
ENSG00000134308
ENSG00000134321
ENSG00000134326
ENSG00000134504
ENSG00000134533
ENSG00000134574
ENSG00000134575
ENSG00000134590
ENSG00000134780
ENSG00000134905
ENSG00000134910
ENSG00000134917
ENSG00000134996
ENSG00000135046
ENSG00000135052
ENSG00000135063
ENSG00000135069
ENSG00000135124
ENSG00000135324
ENSG00000135336
ENSG00000135362
ENSG00000135447
ENSG00000135476
ENSG00000135480
ENSG00000135622
ENSG00000135624
ENSG00000135637
ENSG00000135678
ENSG00000135679
ENSG00000135722
ENSG00000135916
ENSG00000136048
ENSG00000136147
ENSG00000136153
ENSG00000136155
ENSG00000136193
ENSG00000136237
ENSG00000136425
ENSG00000136492
ENSG00000136522
ENSG00000136541
ENSG00000136682
ENSG00000136689
ENSG00000136699
ENSG00000136810
ENSG00000136854
ENSG00000136869
ENSG00000136877
ENSG00000136878
ENSG00000136908
ENSG00000136918
ENSG00000136935
ENSG00000136943
ENSG00000136986
ENSG00000137038
ENSG00000137078
ENSG00000137098
ENSG00000137154
ENSG00000137166
ENSG00000137193
ENSG00000137200
ENSG00000137210
ENSG00000137266
ENSG00000137285
ENSG00000137309
ENSG00000137364
ENSG00000137409
ENSG00000137434
ENSG00000137547
ENSG00000137563
ENSG00000137574
ENSG00000137699
ENSG00000137720
ENSG00000137726
ENSG00000137767
ENSG00000137802
ENSG00000137807
ENSG00000137842
ENSG00000137959
ENSG00000137962
ENSG00000138028
ENSG00000138030
ENSG00000138035
ENSG00000138092
ENSG00000138095
ENSG00000138207
ENSG00000138433
ENSG00000138646
ENSG00000138696
ENSG00000138744
ENSG00000138755
ENSG00000138795
ENSG00000138801
ENSG00000138964
ENSG00000139044
ENSG00000139193
ENSG00000139266
ENSG00000139318
ENSG00000139323
ENSG00000139629
ENSG00000139734
ENSG00000139899
ENSG00000140022
ENSG00000140057
ENSG00000140264
ENSG00000140297
ENSG00000140299
ENSG00000140368
ENSG00000140463
ENSG00000140534
ENSG00000140612
ENSG00000140749
ENSG00000140750
ENSG00000140854
ENSG00000140961
ENSG00000141002
ENSG00000141013
ENSG00000141252
ENSG00000141294
ENSG00000141349
ENSG00000141385
ENSG00000141391
ENSG00000141504
ENSG00000141510
ENSG00000141519
ENSG00000141551
ENSG00000141699
ENSG00000141736
ENSG00000141738
ENSG00000141744
ENSG00000141750
ENSG00000141753
ENSG00000141873
ENSG00000141905
ENSG00000141933
ENSG00000141934
ENSG00000141985
ENSG00000142002
ENSG00000142082
ENSG00000142185
ENSG00000142449
ENSG00000142494
ENSG00000142619
ENSG00000142765
ENSG00000143061
ENSG00000143207
ENSG00000143258
ENSG00000143294
ENSG00000143319
ENSG00000143320
ENSG00000143321
ENSG00000143363
ENSG00000143367
ENSG00000143382
ENSG00000143434
ENSG00000143442
ENSG00000143502
ENSG00000143578
ENSG00000143753
ENSG00000143797
ENSG00000143851
ENSG00000143933
ENSG00000144021
ENSG00000144028
ENSG00000144029
ENSG00000144043
ENSG00000144161
ENSG00000144233
ENSG00000144283
ENSG00000144381
ENSG00000144736
ENSG00000145088
ENSG00000145194
ENSG00000145247
ENSG00000145358
ENSG00000145386
ENSG00000145476
ENSG00000145545
ENSG00000145649
ENSG00000145721
ENSG00000145730
ENSG00000145819
ENSG00000145901
ENSG00000145912
ENSG00000145990
ENSG00000145996
ENSG00000146083
ENSG00000146143
ENSG00000146410
ENSG00000146416
ENSG00000146670
ENSG00000146700
ENSG00000146834
ENSG00000146918
ENSG00000147140
ENSG00000147162
ENSG00000147164
ENSG00000147168
ENSG00000147202
ENSG00000147255
ENSG00000147459
ENSG00000147533
ENSG00000147535
ENSG00000147536
ENSG00000147650
ENSG00000147676
ENSG00000147689
ENSG00000147852
ENSG00000147883
ENSG00000147889
ENSG00000148057
ENSG00000148154
ENSG00000148218
ENSG00000148225
ENSG00000148396
ENSG00000148459
ENSG00000148908
ENSG00000149150
ENSG00000149260
ENSG00000149292
ENSG00000149428
ENSG00000149476
ENSG00000149679
ENSG00000149781
ENSG00000149930
ENSG00000149932
ENSG00000150455
ENSG00000150456
ENSG00000150594
ENSG00000150977
ENSG00000151090
ENSG00000151093
ENSG00000151240
ENSG00000151692
ENSG00000151693
ENSG00000151835
ENSG00000152253
ENSG00000152284
ENSG00000152475
ENSG00000152556
ENSG00000152669
ENSG00000152683
ENSG00000152700
ENSG00000152766
ENSG00000153066
ENSG00000153107
ENSG00000153283
ENSG00000153310
ENSG00000153317
ENSG00000153391
ENSG00000153395
ENSG00000153487
ENSG00000153561
ENSG00000153563
ENSG00000153832
ENSG00000153879
ENSG00000153933
ENSG00000154099
ENSG00000154277
ENSG00000154319
ENSG00000154358
ENSG00000154451
ENSG00000154548
ENSG00000154556
ENSG00000154645
ENSG00000154764
ENSG00000154856
ENSG00000154917
ENSG00000155380
ENSG00000155438
ENSG00000155755
ENSG00000155850
ENSG00000156011
ENSG00000156127
ENSG00000156162
ENSG00000156172
ENSG00000156206
ENSG00000156234
ENSG00000156298
ENSG00000156345
ENSG00000156504
ENSG00000156689
ENSG00000156787
ENSG00000156795
ENSG00000156802
ENSG00000156958
ENSG00000157005
ENSG00000157193
ENSG00000157216
ENSG00000157315
ENSG00000157483
ENSG00000157514
ENSG00000157613
ENSG00000157693
ENSG00000157873
ENSG00000157954
ENSG00000158006
ENSG00000158023
ENSG00000158062
ENSG00000158158
ENSG00000158186
ENSG00000158292
ENSG00000158352
ENSG00000158423
ENSG00000158480
ENSG00000158555
ENSG00000158560
ENSG00000158604
ENSG00000158669
ENSG00000158715
ENSG00000158882
ENSG00000159023
ENSG00000159069
ENSG00000159079
ENSG00000159239
ENSG00000159263
ENSG00000159348
ENSG00000159625
ENSG00000159674
ENSG00000159692
ENSG00000159714
ENSG00000160113
ENSG00000160117
ENSG00000160124
ENSG00000160161
ENSG00000160180
ENSG00000160182
ENSG00000160190
ENSG00000160345
ENSG00000160352
ENSG00000160392
ENSG00000160401
ENSG00000160678
ENSG00000160703
ENSG00000160746
ENSG00000160767
ENSG00000160791
ENSG00000160948
ENSG00000160951
ENSG00000160953
ENSG00000161091
ENSG00000161243
ENSG00000161328
ENSG00000161513
ENSG00000161544
ENSG00000161547
ENSG00000161860
ENSG00000161914
ENSG00000161920
ENSG00000162078
ENSG00000162104
ENSG00000162148
ENSG00000162174
ENSG00000162377
ENSG00000162409
ENSG00000162419
ENSG00000162430
ENSG00000162542
ENSG00000162543
ENSG00000162571
ENSG00000162650
ENSG00000162739
ENSG00000162783
ENSG00000162817
ENSG00000162869
ENSG00000162896
ENSG00000162972
ENSG00000163013
ENSG00000163026
ENSG00000163060
ENSG00000163071
ENSG00000163132
ENSG00000163141
ENSG00000163347
ENSG00000163362
ENSG00000163382
ENSG00000163406
ENSG00000163462
ENSG00000163501
ENSG00000163507
ENSG00000163520
ENSG00000163541
ENSG00000163545
ENSG00000163558
ENSG00000163599
ENSG00000163608
ENSG00000163655
ENSG00000163661
ENSG00000163683
ENSG00000163697
ENSG00000163702
ENSG00000163714
ENSG00000163781
ENSG00000163798
ENSG00000163811
ENSG00000163874
ENSG00000163898
ENSG00000163900
ENSG00000163904
ENSG00000163923
ENSG00000163935
ENSG00000163947
ENSG00000164039
ENSG00000164040
ENSG00000164111
ENSG00000164124
ENSG00000164181
ENSG00000164284
ENSG00000164305
ENSG00000164405
ENSG00000164488
ENSG00000164574
ENSG00000164597
ENSG00000164654
ENSG00000164659
ENSG00000164690
ENSG00000164694
ENSG00000164736
ENSG00000164741
ENSG00000164850
ENSG00000164924
ENSG00000164933
ENSG00000164972
ENSG00000164976
ENSG00000164983
ENSG00000165140
ENSG00000165156
ENSG00000165188
ENSG00000165280
ENSG00000165312
ENSG00000165383
ENSG00000165475
ENSG00000165533
ENSG00000165698
ENSG00000165731
ENSG00000165752
ENSG00000165775
ENSG00000165810
ENSG00000165821
ENSG00000166068
ENSG00000166140
ENSG00000166171
ENSG00000166246
ENSG00000166272
ENSG00000166407
ENSG00000166426
ENSG00000166446
ENSG00000166452
ENSG00000166619
ENSG00000166681
ENSG00000166736
ENSG00000166794
ENSG00000166813
ENSG00000166887
ENSG00000166888
ENSG00000166913
ENSG00000167004
ENSG00000167113
ENSG00000167136
ENSG00000167286
ENSG00000167315
ENSG00000167363
ENSG00000167468
ENSG00000167508
ENSG00000167515
ENSG00000167526
ENSG00000167657
ENSG00000167658
ENSG00000167671
ENSG00000167676
ENSG00000167695
ENSG00000167720
ENSG00000167740
ENSG00000167754
ENSG00000167755
ENSG00000167757
ENSG00000167797
ENSG00000167858
ENSG00000167925
ENSG00000168002
ENSG00000168026
ENSG00000168081
ENSG00000168140
ENSG00000168214
ENSG00000168309
ENSG00000168404
ENSG00000168434
ENSG00000168517
ENSG00000168528
ENSG00000168589
ENSG00000168672
ENSG00000168818
ENSG00000168878
ENSG00000168883
ENSG00000168884
ENSG00000168887
ENSG00000168906
ENSG00000168907
ENSG00000168913
ENSG00000168916
ENSG00000168994
ENSG00000169016
ENSG00000169035
ENSG00000169057
ENSG00000169122
ENSG00000169136
ENSG00000169231
ENSG00000169249
ENSG00000169314
ENSG00000169398
ENSG00000169418
ENSG00000169442
ENSG00000169550
ENSG00000169635
ENSG00000169679
ENSG00000169750
ENSG00000169762
ENSG00000169951
ENSG00000170004
ENSG00000170085
ENSG00000170099
ENSG00000170214
ENSG00000170222
ENSG00000170264
ENSG00000170382
ENSG00000170476
ENSG00000170502
ENSG00000170581
ENSG00000170638
ENSG00000170689
ENSG00000170791
ENSG00000170832
ENSG00000171109
ENSG00000171119
ENSG00000171132
ENSG00000171316
ENSG00000171456
ENSG00000171492
ENSG00000171552
ENSG00000171604
ENSG00000171847
ENSG00000171861
ENSG00000171867
ENSG00000171953
ENSG00000171962
ENSG00000172005
ENSG00000172009
ENSG00000172081
ENSG00000172116
ENSG00000172215
ENSG00000172244
ENSG00000172270
ENSG00000172292
ENSG00000172315
ENSG00000172375
ENSG00000172478
ENSG00000172543
ENSG00000172725
ENSG00000172818
ENSG00000172819
ENSG00000172992
ENSG00000173013
ENSG00000173207
ENSG00000173540
ENSG00000173627
ENSG00000173757
ENSG00000173762
ENSG00000173821
ENSG00000174238
ENSG00000174292
ENSG00000174306
ENSG00000174307
ENSG00000174348
ENSG00000174371
ENSG00000174640
ENSG00000174669
ENSG00000174791
ENSG00000174886
ENSG00000174891
ENSG00000175110
ENSG00000175155
ENSG00000175182
ENSG00000175221
ENSG00000175229
ENSG00000175267
ENSG00000175376
ENSG00000175582
ENSG00000175691
ENSG00000175782
ENSG00000175785
ENSG00000175793
ENSG00000175826
ENSG00000175868
ENSG00000175906
ENSG00000175920
ENSG00000176029
ENSG00000176083
ENSG00000176092
ENSG00000176101
ENSG00000176248
ENSG00000176422
ENSG00000176463
ENSG00000176532
ENSG00000177025
ENSG00000177051
ENSG00000177058
ENSG00000177191
ENSG00000177380
ENSG00000177570
ENSG00000177595
ENSG00000177646
ENSG00000177830
ENSG00000177963
ENSG00000177989
ENSG00000178038
ENSG00000178053
ENSG00000178078
ENSG00000178149
ENSG00000178295
ENSG00000178401
ENSG00000178445
ENSG00000178467
ENSG00000178585
ENSG00000178752
ENSG00000178796
ENSG00000178934
ENSG00000178951
ENSG00000178965
ENSG00000179029
ENSG00000179085
ENSG00000179115
ENSG00000179134
ENSG00000179163
ENSG00000179456
ENSG00000179528
ENSG00000179813
ENSG00000179832
ENSG00000179833
ENSG00000179862
ENSG00000179902
ENSG00000179979
ENSG00000180096
ENSG00000180098
ENSG00000180190
ENSG00000180233
ENSG00000180425
ENSG00000180448
ENSG00000180537
ENSG00000180611
ENSG00000180644
ENSG00000180879
ENSG00000181004
ENSG00000181026
ENSG00000181045
ENSG00000181090
ENSG00000181135
ENSG00000181264
ENSG00000181378
ENSG00000181751
ENSG00000181982
ENSG00000182087
ENSG00000182103
ENSG00000182117
ENSG00000182134
ENSG00000182378
ENSG00000182379
ENSG00000182600
ENSG00000182704
ENSG00000182718
ENSG00000182858
ENSG00000182866
ENSG00000182934
ENSG00000182985
ENSG00000183172
ENSG00000183309
ENSG00000183323
ENSG00000183346
ENSG00000183401
ENSG00000183486
ENSG00000183508
ENSG00000183691
ENSG00000183726
ENSG00000183742
ENSG00000183778
ENSG00000183837
ENSG00000183864
ENSG00000183888
ENSG00000183978
ENSG00000184012
ENSG00000184154
ENSG00000184164
ENSG00000184185
ENSG00000184194
ENSG00000184208
ENSG00000184220
ENSG00000184307
ENSG00000184378
ENSG00000184454
ENSG00000184697
ENSG00000184709
ENSG00000184730
ENSG00000184900
ENSG00000184983
ENSG00000185043
ENSG00000185088
ENSG00000185122
ENSG00000185187
ENSG00000185379
ENSG00000185442
ENSG00000185559
ENSG00000185621
ENSG00000185627
ENSG00000185681
ENSG00000185730
ENSG00000185818
ENSG00000186017
ENSG00000186111
ENSG00000186141
ENSG00000186432
ENSG00000186603
ENSG00000186654
ENSG00000186710
ENSG00000186810
ENSG00000186891
ENSG00000186910
ENSG00000187210
ENSG00000187244
ENSG00000187446
ENSG00000187566
ENSG00000187601
ENSG00000187609
ENSG00000187650
ENSG00000187699
ENSG00000187840
ENSG00000187867
ENSG00000187908
ENSG00000188039
ENSG00000188042
ENSG00000188158
ENSG00000188229
ENSG00000188290
ENSG00000188313
ENSG00000188389
ENSG00000188396
ENSG00000188488
ENSG00000188505
ENSG00000188523
ENSG00000188612
ENSG00000188761
ENSG00000188959
ENSG00000189376
ENSG00000196118
ENSG00000196152
ENSG00000196187
ENSG00000196208
ENSG00000196290
ENSG00000196422
ENSG00000196428
ENSG00000196466
ENSG00000196517
ENSG00000196544
ENSG00000196642
ENSG00000196776
ENSG00000196839
ENSG00000196923
ENSG00000196976
ENSG00000197063
ENSG00000197142
ENSG00000197147
ENSG00000197157
ENSG00000197183
ENSG00000197261
ENSG00000197329
ENSG00000197375
ENSG00000197471
ENSG00000197540
ENSG00000197576
ENSG00000197587
ENSG00000197702
ENSG00000197763
ENSG00000197769
ENSG00000197808
ENSG00000197841
ENSG00000197863
ENSG00000197885
ENSG00000197894
ENSG00000197912
ENSG00000197976
ENSG00000198001
ENSG00000198133
ENSG00000198142
ENSG00000198315
ENSG00000198429
ENSG00000198502
ENSG00000198520
ENSG00000198522
ENSG00000198553
ENSG00000198740
ENSG00000198799
ENSG00000198821
ENSG00000198833
ENSG00000198836
ENSG00000198851
ENSG00000198855
ENSG00000198856
ENSG00000198858
ENSG00000198863
ENSG00000198889
ENSG00000198890
ENSG00000198909
ENSG00000198910
ENSG00000198914
ENSG00000198915
ENSG00000198952
ENSG00000203724
ENSG00000203780
ENSG00000203950
ENSG00000203952
ENSG00000203985
ENSG00000204060
ENSG00000204065
ENSG00000204103
ENSG00000204175
ENSG00000204257
ENSG00000204264
ENSG00000204271
ENSG00000204304
ENSG00000204310
ENSG00000204334
ENSG00000204390
ENSG00000204406
ENSG00000204427
ENSG00000204428
ENSG00000204498
ENSG00000204852
ENSG00000204983
ENSG00000205038
ENSG00000205078
ENSG00000205413
ENSG00000205476
ENSG00000205593
ENSG00000205643
ENSG00000206053
ENSG00000206503
ENSG00000211448
ENSG00000211460
ENSG00000213190
ENSG00000213465
ENSG00000213523
ENSG00000213614
ENSG00000213654
ENSG00000213859
ENSG00000213937
ENSG00000213995
ENSG00000214026
ENSG00000214274
ENSG00000214300
ENSG00000214456
ENSG00000214941
ENSG00000215021
ENSG00000215187
ENSG00000215717
ENSG00000220205
ENSG00000221823
ENSG00000221866
ENSG00000221890
ENSG00000221988
ENSG00000222009
ENSG00000223865
ENSG00000225190
ENSG00000226479
ENSG00000227500
ENSG00000227507
ENSG00000229809
ENSG00000230989
ENSG00000233276
ENSG00000233927
ENSG00000234444
ENSG00000234965
ENSG00000235568
ENSG00000237289
ENSG00000237330
ENSG00000238227
ENSG00000238269
ENSG00000239697
ENSG00000239713
ENSG00000240849
ENSG00000242247
ENSG00000242259
ENSG00000242265
ENSG00000242574
ENSG00000243244
ENSG00000243710
ENSG00000243811
ENSG00000243943
ENSG00000244038
ENSG00000244045
ENSG00000247626
ENSG00000249115
ENSG00000251247
ENSG00000253729
ENSG00000255561
ENSG00000256061
ENSG00000259120
ENSG00000261652
ENSG00000262246
ENSG00000269190

## Sheet: Glioma
ENSG00000005486
ENSG00000006757
ENSG00000011052
ENSG00000023445
ENSG00000027847
ENSG00000028839
ENSG00000030582
ENSG00000031698
ENSG00000053438
ENSG00000054277
ENSG00000054356
ENSG00000057608
ENSG00000060656
ENSG00000061656
ENSG00000064886
ENSG00000065833
ENSG00000065911
ENSG00000065923
ENSG00000069399
ENSG00000070756
ENSG00000071553
ENSG00000074800
ENSG00000075420
ENSG00000076351
ENSG00000078902
ENSG00000083750
ENSG00000084090
ENSG00000084636
ENSG00000086300
ENSG00000087085
ENSG00000087266
ENSG00000089159
ENSG00000090020
ENSG00000091073
ENSG00000092621
ENSG00000099250
ENSG00000099849
ENSG00000100105
ENSG00000100227
ENSG00000100441
ENSG00000101306
ENSG00000101443
ENSG00000101825
ENSG00000102606
ENSG00000102753
ENSG00000102984
ENSG00000103485
ENSG00000104783
ENSG00000104951
ENSG00000105514
ENSG00000105829
ENSG00000106123
ENSG00000106348
ENSG00000106537
ENSG00000106538
ENSG00000106624
ENSG00000106682
ENSG00000107521
ENSG00000108784
ENSG00000109323
ENSG00000109944
ENSG00000110492
ENSG00000110651
ENSG00000112214
ENSG00000115756
ENSG00000115884
ENSG00000116745
ENSG00000117152
ENSG00000117479
ENSG00000117481
ENSG00000117625
ENSG00000118298
ENSG00000118849
ENSG00000120693
ENSG00000120725
ENSG00000121864
ENSG00000122254
ENSG00000122376
ENSG00000122642
ENSG00000123453
ENSG00000123689
ENSG00000124006
ENSG00000124140
ENSG00000124205
ENSG00000125285
ENSG00000126458
ENSG00000126903
ENSG00000127399
ENSG00000127948
ENSG00000128564
ENSG00000128591
ENSG00000129038
ENSG00000129158
ENSG00000129990
ENSG00000130305
ENSG00000130558
ENSG00000130592
ENSG00000130635
ENSG00000131015
ENSG00000131389
ENSG00000132000
ENSG00000132563
ENSG00000133067
ENSG00000133398
ENSG00000133816
ENSG00000134013
ENSG00000134255
ENSG00000135047
ENSG00000135406
ENSG00000135622
ENSG00000135677
ENSG00000135953
ENSG00000136059
ENSG00000136240
ENSG00000136274
ENSG00000136279
ENSG00000136280
ENSG00000136371
ENSG00000136866
ENSG00000137825
ENSG00000137959
ENSG00000138131
ENSG00000138379
ENSG00000138381
ENSG00000139174
ENSG00000140839
ENSG00000141560
ENSG00000141750
ENSG00000142733
ENSG00000143382
ENSG00000143537
ENSG00000143845
ENSG00000143919
ENSG00000144199
ENSG00000145428
ENSG00000145632
ENSG00000146700
ENSG00000146966
ENSG00000147475
ENSG00000148672
ENSG00000149269
ENSG00000149541
ENSG00000150281
ENSG00000150967
ENSG00000151967
ENSG00000153046
ENSG00000153066
ENSG00000153790
ENSG00000154096
ENSG00000154122
ENSG00000154265
ENSG00000154710
ENSG00000154856
ENSG00000155093
ENSG00000155660
ENSG00000157045
ENSG00000157214
ENSG00000157657
ENSG00000158856
ENSG00000159167
ENSG00000160326
ENSG00000161013
ENSG00000161544
ENSG00000161955
ENSG00000162366
ENSG00000162521
ENSG00000162543
ENSG00000162551
ENSG00000162944
ENSG00000162992
ENSG00000163032
ENSG00000163040
ENSG00000163703
ENSG00000163923
ENSG00000164089
ENSG00000164099
ENSG00000164309
ENSG00000164778
ENSG00000165102
ENSG00000165169
ENSG00000165233
ENSG00000165322
ENSG00000165474
ENSG00000166037
ENSG00000166311
ENSG00000166997
ENSG00000167779
ENSG00000167925
ENSG00000168004
ENSG00000168385
ENSG00000169032
ENSG00000169220
ENSG00000169436
ENSG00000170085
ENSG00000170214
ENSG00000170379
ENSG00000170545
ENSG00000170632
ENSG00000170802
ENSG00000171067
ENSG00000171109
ENSG00000171606
ENSG00000171867
ENSG00000172031
ENSG00000172183
ENSG00000173744
ENSG00000173917
ENSG00000174132
ENSG00000174165
ENSG00000174326
ENSG00000174567
ENSG00000174871
ENSG00000174938
ENSG00000175093
ENSG00000175426
ENSG00000175505
ENSG00000175592
ENSG00000176410
ENSG00000177030
ENSG00000177106
ENSG00000177565
ENSG00000177614
ENSG00000177879
ENSG00000177951
ENSG00000178234
ENSG00000178718
ENSG00000178860
ENSG00000179399
ENSG00000180638
ENSG00000181218
ENSG00000181315
ENSG00000181830
ENSG00000182141
ENSG00000182208
ENSG00000182240
ENSG00000182379
ENSG00000183346
ENSG00000184517
ENSG00000184524
ENSG00000184599
ENSG00000184731
ENSG00000185567
ENSG00000186130
ENSG00000187186
ENSG00000188707
ENSG00000188803
ENSG00000189067
ENSG00000189298
ENSG00000189366
ENSG00000196284
ENSG00000196739
ENSG00000196950
ENSG00000197050
ENSG00000197461
ENSG00000197696
ENSG00000198160
ENSG00000203943
ENSG00000203965
ENSG00000204160
ENSG00000204682
ENSG00000205358
ENSG00000213853
ENSG00000213977
ENSG00000214063
ENSG00000247626
ENSG00000253910
ENSG00000255150
ENSG00000256771
ENSG00000257923
ENSG00000266964
ENSG00000269190

## Sheet: Head and neck cancer
ENSG00000003402
ENSG00000005194
ENSG00000005302
ENSG00000005844
ENSG00000005884
ENSG00000006327
ENSG00000006757
ENSG00000007047
ENSG00000007312
ENSG00000008516
ENSG00000008710
ENSG00000010017
ENSG00000010270
ENSG00000010319
ENSG00000011132
ENSG00000011347
ENSG00000012817
ENSG00000013725
ENSG00000015133
ENSG00000015285
ENSG00000016402
ENSG00000016602
ENSG00000018189
ENSG00000020426
ENSG00000023318
ENSG00000025772
ENSG00000027075
ENSG00000031698
ENSG00000032219
ENSG00000032444
ENSG00000034713
ENSG00000037241
ENSG00000038002
ENSG00000039523
ENSG00000040531
ENSG00000040608
ENSG00000042062
ENSG00000046604
ENSG00000047056
ENSG00000047410
ENSG00000047578
ENSG00000048462
ENSG00000048740
ENSG00000049246
ENSG00000049768
ENSG00000050405
ENSG00000053900
ENSG00000060656
ENSG00000060971
ENSG00000060982
ENSG00000061987
ENSG00000063169
ENSG00000064886
ENSG00000064999
ENSG00000065427
ENSG00000066468
ENSG00000066697
ENSG00000067048
ENSG00000067057
ENSG00000067182
ENSG00000067225
ENSG00000067646
ENSG00000068028
ENSG00000068796
ENSG00000069020
ENSG00000069345
ENSG00000069493
ENSG00000069702
ENSG00000070087
ENSG00000070526
ENSG00000070669
ENSG00000070770
ENSG00000072042
ENSG00000072110
ENSG00000072571
ENSG00000072818
ENSG00000073350
ENSG00000073792
ENSG00000074370
ENSG00000074755
ENSG00000074964
ENSG00000075188
ENSG00000075223
ENSG00000075240
ENSG00000075618
ENSG00000075624
ENSG00000076513
ENSG00000076984
ENSG00000077721
ENSG00000077984
ENSG00000078098
ENSG00000078403
ENSG00000078900
ENSG00000079332
ENSG00000079805
ENSG00000079931
ENSG00000080546
ENSG00000082641
ENSG00000084070
ENSG00000084652
ENSG00000085063
ENSG00000085377
ENSG00000085433
ENSG00000085733
ENSG00000085788
ENSG00000086598
ENSG00000087263
ENSG00000087266
ENSG00000089012
ENSG00000089094
ENSG00000089159
ENSG00000089199
ENSG00000089820
ENSG00000090238
ENSG00000090316
ENSG00000090382
ENSG00000090661
ENSG00000091409
ENSG00000091482
ENSG00000091622
ENSG00000095370
ENSG00000095383
ENSG00000095564
ENSG00000099260
ENSG00000099308
ENSG00000099785
ENSG00000099840
ENSG00000099958
ENSG00000100003
ENSG00000100078
ENSG00000100241
ENSG00000100368
ENSG00000100380
ENSG00000100448
ENSG00000100462
ENSG00000100504
ENSG00000100612
ENSG00000100764
ENSG00000100804
ENSG00000101132
ENSG00000101191
ENSG00000101210
ENSG00000101255
ENSG00000101445
ENSG00000101557
ENSG00000101577
ENSG00000101856
ENSG00000102024
ENSG00000102144
ENSG00000102172
ENSG00000102349
ENSG00000102471
ENSG00000102879
ENSG00000102898
ENSG00000102962
ENSG00000102978
ENSG00000103018
ENSG00000103035
ENSG00000103061
ENSG00000103249
ENSG00000103254
ENSG00000103365
ENSG00000103522
ENSG00000103657
ENSG00000103876
ENSG00000104081
ENSG00000104228
ENSG00000104332
ENSG00000104341
ENSG00000104447
ENSG00000104549
ENSG00000104814
ENSG00000104880
ENSG00000104885
ENSG00000104946
ENSG00000104957
ENSG00000104973
ENSG00000105122
ENSG00000105131
ENSG00000105289
ENSG00000105329
ENSG00000105369
ENSG00000105397
ENSG00000105438
ENSG00000105516
ENSG00000105519
ENSG00000105538
ENSG00000105835
ENSG00000105926
ENSG00000105963
ENSG00000105971
ENSG00000105976
ENSG00000105991
ENSG00000106153
ENSG00000106263
ENSG00000106305
ENSG00000106366
ENSG00000106636
ENSG00000106638
ENSG00000106682
ENSG00000106948
ENSG00000106991
ENSG00000107742
ENSG00000107819
ENSG00000107833
ENSG00000107984
ENSG00000108091
ENSG00000108602
ENSG00000108669
ENSG00000108774
ENSG00000108829
ENSG00000108861
ENSG00000108924
ENSG00000109101
ENSG00000109107
ENSG00000109321
ENSG00000109917
ENSG00000109929
ENSG00000110060
ENSG00000110092
ENSG00000110104
ENSG00000110324
ENSG00000110448
ENSG00000110723
ENSG00000110777
ENSG00000110876
ENSG00000110900
ENSG00000111046
ENSG00000111245
ENSG00000111266
ENSG00000111291
ENSG00000111405
ENSG00000111796
ENSG00000112183
ENSG00000112624
ENSG00000112659
ENSG00000112902
ENSG00000113070
ENSG00000113643
ENSG00000113739
ENSG00000114200
ENSG00000114209
ENSG00000114270
ENSG00000114850
ENSG00000114857
ENSG00000114933
ENSG00000115020
ENSG00000115085
ENSG00000115232
ENSG00000115310
ENSG00000115339
ENSG00000115514
ENSG00000115641
ENSG00000115652
ENSG00000115687
ENSG00000115738
ENSG00000115806
ENSG00000116497
ENSG00000116514
ENSG00000116824
ENSG00000116857
ENSG00000116957
ENSG00000117148
ENSG00000117461
ENSG00000117592
ENSG00000117748
ENSG00000117862
ENSG00000118046
ENSG00000118729
ENSG00000119013
ENSG00000119318
ENSG00000119397
ENSG00000119401
ENSG00000119509
ENSG00000119523
ENSG00000119705
ENSG00000120254
ENSG00000120265
ENSG00000120370
ENSG00000120616
ENSG00000120686
ENSG00000120694
ENSG00000120697
ENSG00000120729
ENSG00000121310
ENSG00000121552
ENSG00000122641
ENSG00000122642
ENSG00000122861
ENSG00000122884
ENSG00000122958
ENSG00000123374
ENSG00000123562
ENSG00000123933
ENSG00000123989
ENSG00000124120
ENSG00000124126
ENSG00000124357
ENSG00000124370
ENSG00000124772
ENSG00000125166
ENSG00000125266
ENSG00000125304
ENSG00000125629
ENSG00000125733
ENSG00000125910
ENSG00000126226
ENSG00000126353
ENSG00000126524
ENSG00000126705
ENSG00000126777
ENSG00000126804
ENSG00000126882
ENSG00000126934
ENSG00000127084
ENSG00000127249
ENSG00000127452
ENSG00000127990
ENSG00000128709
ENSG00000129083
ENSG00000129480
ENSG00000129933
ENSG00000129968
ENSG00000129993
ENSG00000130158
ENSG00000130201
ENSG00000130382
ENSG00000130544
ENSG00000130758
ENSG00000130818
ENSG00000130826
ENSG00000131055
ENSG00000131061
ENSG00000131507
ENSG00000131620
ENSG00000131626
ENSG00000131668
ENSG00000131791
ENSG00000131941
ENSG00000132005
ENSG00000132016
ENSG00000132024
ENSG00000132326
ENSG00000132429
ENSG00000132432
ENSG00000132465
ENSG00000132478
ENSG00000132514
ENSG00000132603
ENSG00000132773
ENSG00000132963
ENSG00000133101
ENSG00000133142
ENSG00000133250
ENSG00000133561
ENSG00000133818
ENSG00000134153
ENSG00000134259
ENSG00000134698
ENSG00000134709
ENSG00000134853
ENSG00000134901
ENSG00000135127
ENSG00000135205
ENSG00000135317
ENSG00000135372
ENSG00000135452
ENSG00000135913
ENSG00000136045
ENSG00000136059
ENSG00000136237
ENSG00000136240
ENSG00000136247
ENSG00000136492
ENSG00000136854
ENSG00000137078
ENSG00000137265
ENSG00000137331
ENSG00000137692
ENSG00000137841
ENSG00000137936
ENSG00000137944
ENSG00000138069
ENSG00000138385
ENSG00000138468
ENSG00000138670
ENSG00000139193
ENSG00000139370
ENSG00000139626
ENSG00000139631
ENSG00000139644
ENSG00000139684
ENSG00000140612
ENSG00000140694
ENSG00000140876
ENSG00000140983
ENSG00000141076
ENSG00000141101
ENSG00000141179
ENSG00000141258
ENSG00000142188
ENSG00000142327
ENSG00000142330
ENSG00000142733
ENSG00000142856
ENSG00000143183
ENSG00000143256
ENSG00000143416
ENSG00000143570
ENSG00000143643
ENSG00000143761
ENSG00000143771
ENSG00000143772
ENSG00000143851
ENSG00000143870
ENSG00000143995
ENSG00000144136
ENSG00000144824
ENSG00000144857
ENSG00000145050
ENSG00000145817
ENSG00000145919
ENSG00000146409
ENSG00000146416
ENSG00000146731
ENSG00000146830
ENSG00000146918
ENSG00000147124
ENSG00000147162
ENSG00000147251
ENSG00000147889
ENSG00000148248
ENSG00000148429
ENSG00000148677
ENSG00000148719
ENSG00000148832
ENSG00000148834
ENSG00000149257
ENSG00000149948
ENSG00000150687
ENSG00000151327
ENSG00000151348
ENSG00000151474
ENSG00000151498
ENSG00000151692
ENSG00000152377
ENSG00000152457
ENSG00000152556
ENSG00000153214
ENSG00000153283
ENSG00000153531
ENSG00000153774
ENSG00000153914
ENSG00000154065
ENSG00000154102
ENSG00000154165
ENSG00000154217
ENSG00000154518
ENSG00000154639
ENSG00000154734
ENSG00000155099
ENSG00000155330
ENSG00000155876
ENSG00000155906
ENSG00000156110
ENSG00000156127
ENSG00000156413
ENSG00000156515
ENSG00000156675
ENSG00000156697
ENSG00000156738
ENSG00000156928
ENSG00000157368
ENSG00000157741
ENSG00000158062
ENSG00000158161
ENSG00000158467
ENSG00000158711
ENSG00000158773
ENSG00000158863
ENSG00000159023
ENSG00000159082
ENSG00000159131
ENSG00000159167
ENSG00000159173
ENSG00000159176
ENSG00000159214
ENSG00000159251
ENSG00000159579
ENSG00000159788
ENSG00000160058
ENSG00000160298
ENSG00000160305
ENSG00000160593
ENSG00000160654
ENSG00000160791
ENSG00000160796
ENSG00000161265
ENSG00000161405
ENSG00000161638
ENSG00000161798
ENSG00000161940
ENSG00000161996
ENSG00000162105
ENSG00000162227
ENSG00000162298
ENSG00000162341
ENSG00000162433
ENSG00000162545
ENSG00000162572
ENSG00000162591
ENSG00000162599
ENSG00000162601
ENSG00000162692
ENSG00000162739
ENSG00000162777
ENSG00000162972
ENSG00000163346
ENSG00000163577
ENSG00000163599
ENSG00000163600
ENSG00000163635
ENSG00000163661
ENSG00000163683
ENSG00000163815
ENSG00000163945
ENSG00000163947
ENSG00000164022
ENSG00000164048
ENSG00000164050
ENSG00000164099
ENSG00000164111
ENSG00000164122
ENSG00000164251
ENSG00000164576
ENSG00000164713
ENSG00000164818
ENSG00000164920
ENSG00000164938
ENSG00000165416
ENSG00000165476
ENSG00000165494
ENSG00000165637
ENSG00000165678
ENSG00000165704
ENSG00000165879
ENSG00000165914
ENSG00000166046
ENSG00000166226
ENSG00000166340
ENSG00000166377
ENSG00000166387
ENSG00000166482
ENSG00000166634
ENSG00000166741
ENSG00000166821
ENSG00000166913
ENSG00000166922
ENSG00000166979
ENSG00000167004
ENSG00000167085
ENSG00000167105
ENSG00000167208
ENSG00000167286
ENSG00000167302
ENSG00000167414
ENSG00000167604
ENSG00000167615
ENSG00000167733
ENSG00000167766
ENSG00000167769
ENSG00000167770
ENSG00000167778
ENSG00000167785
ENSG00000167881
ENSG00000167895
ENSG00000167967
ENSG00000167978
ENSG00000167996
ENSG00000168040
ENSG00000168071
ENSG00000168209
ENSG00000168237
ENSG00000168439
ENSG00000168530
ENSG00000168701
ENSG00000168826
ENSG00000168872
ENSG00000168918
ENSG00000169045
ENSG00000169228
ENSG00000169442
ENSG00000169660
ENSG00000169696
ENSG00000170035
ENSG00000170439
ENSG00000170476
ENSG00000170631
ENSG00000170684
ENSG00000170689
ENSG00000170786
ENSG00000171119
ENSG00000171224
ENSG00000171456
ENSG00000171466
ENSG00000171490
ENSG00000171812
ENSG00000171840
ENSG00000172115
ENSG00000172156
ENSG00000172215
ENSG00000172236
ENSG00000172349
ENSG00000172543
ENSG00000172809
ENSG00000172954
ENSG00000173064
ENSG00000173113
ENSG00000173391
ENSG00000173418
ENSG00000173641
ENSG00000174059
ENSG00000174151
ENSG00000174175
ENSG00000174502
ENSG00000174652
ENSG00000174950
ENSG00000174996
ENSG00000175166
ENSG00000175305
ENSG00000175455
ENSG00000175463
ENSG00000175592
ENSG00000175662
ENSG00000175906
ENSG00000176083
ENSG00000176095
ENSG00000176153
ENSG00000176435
ENSG00000176788
ENSG00000176894
ENSG00000176903
ENSG00000176920
ENSG00000177000
ENSG00000177051
ENSG00000177150
ENSG00000177380
ENSG00000177463
ENSG00000177548
ENSG00000177595
ENSG00000177989
ENSG00000178150
ENSG00000178172
ENSG00000178338
ENSG00000178372
ENSG00000178802
ENSG00000178882
ENSG00000178904
ENSG00000178935
ENSG00000179144
ENSG00000179979
ENSG00000180096
ENSG00000180329
ENSG00000180448
ENSG00000180611
ENSG00000180644
ENSG00000180787
ENSG00000180801
ENSG00000180902
ENSG00000180957
ENSG00000180964
ENSG00000181019
ENSG00000181090
ENSG00000181163
ENSG00000181617
ENSG00000181847
ENSG00000181896
ENSG00000182162
ENSG00000182378
ENSG00000182831
ENSG00000182866
ENSG00000182938
ENSG00000183048
ENSG00000183291
ENSG00000183397
ENSG00000183484
ENSG00000183576
ENSG00000183665
ENSG00000183770
ENSG00000184060
ENSG00000184083
ENSG00000184232
ENSG00000184402
ENSG00000184445
ENSG00000184481
ENSG00000184564
ENSG00000184677
ENSG00000184863
ENSG00000184903
ENSG00000185019
ENSG00000185090
ENSG00000185115
ENSG00000185187
ENSG00000185220
ENSG00000185338
ENSG00000185614
ENSG00000185619
ENSG00000185686
ENSG00000185811
ENSG00000185825
ENSG00000185873
ENSG00000186810
ENSG00000186827
ENSG00000186891
ENSG00000187522
ENSG00000187650
ENSG00000187815
ENSG00000187994
ENSG00000188312
ENSG00000188315
ENSG00000188342
ENSG00000188404
ENSG00000188706
ENSG00000189079
ENSG00000189319
ENSG00000189339
ENSG00000196154
ENSG00000196189
ENSG00000196456
ENSG00000196605
ENSG00000196683
ENSG00000196757
ENSG00000196998
ENSG00000197114
ENSG00000197150
ENSG00000197283
ENSG00000197323
ENSG00000197345
ENSG00000197353
ENSG00000197386
ENSG00000197442
ENSG00000197461
ENSG00000197498
ENSG00000197540
ENSG00000197608
ENSG00000197747
ENSG00000197774
ENSG00000197852
ENSG00000197857
ENSG00000197892
ENSG00000197933
ENSG00000197943
ENSG00000197958
ENSG00000198026
ENSG00000198089
ENSG00000198198
ENSG00000198223
ENSG00000198399
ENSG00000198551
ENSG00000198643
ENSG00000198721
ENSG00000198722
ENSG00000198759
ENSG00000198771
ENSG00000198818
ENSG00000198821
ENSG00000198844
ENSG00000198851
ENSG00000198856
ENSG00000198910
ENSG00000203782
ENSG00000204084
ENSG00000204138
ENSG00000204175
ENSG00000204219
ENSG00000204385
ENSG00000205336
ENSG00000205659
ENSG00000213339
ENSG00000213585
ENSG00000213593
ENSG00000213638
ENSG00000213762
ENSG00000214309
ENSG00000214655
ENSG00000215788
ENSG00000221968
ENSG00000226887
ENSG00000227471
ENSG00000227507
ENSG00000232119
ENSG00000240583
ENSG00000241468
ENSG00000242616
ENSG00000243147
ENSG00000244038
ENSG00000248098
ENSG00000248333
ENSG00000249242
ENSG00000251493
ENSG00000254709
ENSG00000255302
ENSG00000257093
ENSG00000258429
ENSG00000258890
ENSG00000259680
ENSG00000269404
ENSG00000272636

## Sheet: Liver Cancer
ENSG00000000419
ENSG00000001036
ENSG00000001167
ENSG00000001617
ENSG00000001626
ENSG00000002834
ENSG00000003056
ENSG00000003400
ENSG00000003509
ENSG00000003756
ENSG00000004455
ENSG00000004478
ENSG00000004487
ENSG00000004766
ENSG00000004897
ENSG00000004961
ENSG00000004975
ENSG00000005175
ENSG00000005302
ENSG00000005421
ENSG00000005801
ENSG00000006007
ENSG00000006042
ENSG00000006451
ENSG00000006555
ENSG00000006611
ENSG00000006625
ENSG00000006634
ENSG00000006712
ENSG00000007080
ENSG00000007202
ENSG00000007933
ENSG00000008311
ENSG00000008441
ENSG00000009724
ENSG00000009765
ENSG00000009830
ENSG00000009844
ENSG00000010165
ENSG00000010244
ENSG00000010270
ENSG00000010292
ENSG00000010803
ENSG00000010810
ENSG00000011007
ENSG00000011009
ENSG00000011260
ENSG00000011275
ENSG00000011304
ENSG00000011426
ENSG00000011485
ENSG00000012061
ENSG00000012232
ENSG00000012963
ENSG00000013306
ENSG00000013374
ENSG00000013573
ENSG00000013810
ENSG00000014138
ENSG00000014164
ENSG00000017260
ENSG00000018189
ENSG00000018510
ENSG00000018699
ENSG00000020129
ENSG00000020256
ENSG00000020922
ENSG00000021461
ENSG00000021574
ENSG00000021826
ENSG00000021852
ENSG00000022277
ENSG00000022840
ENSG00000023330
ENSG00000023734
ENSG00000023909
ENSG00000025039
ENSG00000025156
ENSG00000025293
ENSG00000025423
ENSG00000025434
ENSG00000025770
ENSG00000025772
ENSG00000025800
ENSG00000028116
ENSG00000028203
ENSG00000028310
ENSG00000028839
ENSG00000030110
ENSG00000031691
ENSG00000031698
ENSG00000032389
ENSG00000033050
ENSG00000033100
ENSG00000034533
ENSG00000035141
ENSG00000035499
ENSG00000036549
ENSG00000037042
ENSG00000037637
ENSG00000037897
ENSG00000038002
ENSG00000038358
ENSG00000040275
ENSG00000040487
ENSG00000041802
ENSG00000042088
ENSG00000042429
ENSG00000042445
ENSG00000042493
ENSG00000043355
ENSG00000043514
ENSG00000044446
ENSG00000046647
ENSG00000047230
ENSG00000047249
ENSG00000047410
ENSG00000047579
ENSG00000047849
ENSG00000048162
ENSG00000049130
ENSG00000049541
ENSG00000049656
ENSG00000049860
ENSG00000050130
ENSG00000050820
ENSG00000051128
ENSG00000051180
ENSG00000051382
ENSG00000052749
ENSG00000053372
ENSG00000054116
ENSG00000054179
ENSG00000054611
ENSG00000055044
ENSG00000055070
ENSG00000055917
ENSG00000055957
ENSG00000056097
ENSG00000057608
ENSG00000057663
ENSG00000057935
ENSG00000058056
ENSG00000058262
ENSG00000058272
ENSG00000058799
ENSG00000058804
ENSG00000059378
ENSG00000060339
ENSG00000060688
ENSG00000060749
ENSG00000061794
ENSG00000062598
ENSG00000062716
ENSG00000062725
ENSG00000062822
ENSG00000063244
ENSG00000063660
ENSG00000063761
ENSG00000063854
ENSG00000064012
ENSG00000064102
ENSG00000064313
ENSG00000064419
ENSG00000064601
ENSG00000064607
ENSG00000064652
ENSG00000064703
ENSG00000064933
ENSG00000065000
ENSG00000065060
ENSG00000065135
ENSG00000065183
ENSG00000065548
ENSG00000065600
ENSG00000065802
ENSG00000065833
ENSG00000065978
ENSG00000066117
ENSG00000066135
ENSG00000066136
ENSG00000066279
ENSG00000066322
ENSG00000066697
ENSG00000066813
ENSG00000067057
ENSG00000067113
ENSG00000067225
ENSG00000067334
ENSG00000067533
ENSG00000067560
ENSG00000067955
ENSG00000067992
ENSG00000068028
ENSG00000068097
ENSG00000068120
ENSG00000068323
ENSG00000068438
ENSG00000068489
ENSG00000068654
ENSG00000068796
ENSG00000068878
ENSG00000068971
ENSG00000069329
ENSG00000069849
ENSG00000070010
ENSG00000070019
ENSG00000070047
ENSG00000070087
ENSG00000070476
ENSG00000070495
ENSG00000070669
ENSG00000070756
ENSG00000070770
ENSG00000070785
ENSG00000070814
ENSG00000070831
ENSG00000070950
ENSG00000070961
ENSG00000071462
ENSG00000071539
ENSG00000071564
ENSG00000071626
ENSG00000071655
ENSG00000071794
ENSG00000071859
ENSG00000071894
ENSG00000071994
ENSG00000072080
ENSG00000072121
ENSG00000072163
ENSG00000072274
ENSG00000072401
ENSG00000072415
ENSG00000072518
ENSG00000072571
ENSG00000072864
ENSG00000073050
ENSG00000073060
ENSG00000073111
ENSG00000073536
ENSG00000073754
ENSG00000074219
ENSG00000074266
ENSG00000074319
ENSG00000074800
ENSG00000075089
ENSG00000075131
ENSG00000075151
ENSG00000075188
ENSG00000075218
ENSG00000075239
ENSG00000075303
ENSG00000075336
ENSG00000075407
ENSG00000075420
ENSG00000075785
ENSG00000075790
ENSG00000075856
ENSG00000075975
ENSG00000076003
ENSG00000076108
ENSG00000076242
ENSG00000076248
ENSG00000076258
ENSG00000076382
ENSG00000076864
ENSG00000076944
ENSG00000077044
ENSG00000077097
ENSG00000077152
ENSG00000077235
ENSG00000077312
ENSG00000077514
ENSG00000077549
ENSG00000078124
ENSG00000078237
ENSG00000078246
ENSG00000078369
ENSG00000078596
ENSG00000078618
ENSG00000079134
ENSG00000079246
ENSG00000079277
ENSG00000079332
ENSG00000079387
ENSG00000079462
ENSG00000079557
ENSG00000079785
ENSG00000079805
ENSG00000079819
ENSG00000079950
ENSG00000079974
ENSG00000080189
ENSG00000080608
ENSG00000080618
ENSG00000080802
ENSG00000080815
ENSG00000080824
ENSG00000080839
ENSG00000080845
ENSG00000080986
ENSG00000081087
ENSG00000081154
ENSG00000081177
ENSG00000081721
ENSG00000081760
ENSG00000081870
ENSG00000082212
ENSG00000082213
ENSG00000082516
ENSG00000082701
ENSG00000082898
ENSG00000083099
ENSG00000083312
ENSG00000083444
ENSG00000083720
ENSG00000083807
ENSG00000083845
ENSG00000084070
ENSG00000084072
ENSG00000084073
ENSG00000084090
ENSG00000084112
ENSG00000084234
ENSG00000084463
ENSG00000084623
ENSG00000084652
ENSG00000084693
ENSG00000084733
ENSG00000084774
ENSG00000085231
ENSG00000085491
ENSG00000085644
ENSG00000085733
ENSG00000085831
ENSG00000085840
ENSG00000085978
ENSG00000085998
ENSG00000086015
ENSG00000086189
ENSG00000086200
ENSG00000086205
ENSG00000086232
ENSG00000086289
ENSG00000086475
ENSG00000086589
ENSG00000086712
ENSG00000086827
ENSG00000087053
ENSG00000087074
ENSG00000087087
ENSG00000087088
ENSG00000087111
ENSG00000087152
ENSG00000087157
ENSG00000087206
ENSG00000087263
ENSG00000087269
ENSG00000087365
ENSG00000087470
ENSG00000087494
ENSG00000087502
ENSG00000087586
ENSG00000087995
ENSG00000088035
ENSG00000088038
ENSG00000088205
ENSG00000088256
ENSG00000088325
ENSG00000088356
ENSG00000088826
ENSG00000088832
ENSG00000088833
ENSG00000088876
ENSG00000088926
ENSG00000088930
ENSG00000088986
ENSG00000089006
ENSG00000089022
ENSG00000089048
ENSG00000089053
ENSG00000089057
ENSG00000089154
ENSG00000089159
ENSG00000089195
ENSG00000089234
ENSG00000089248
ENSG00000089280
ENSG00000089597
ENSG00000089685
ENSG00000089847
ENSG00000090060
ENSG00000090273
ENSG00000090372
ENSG00000090447
ENSG00000090565
ENSG00000090615
ENSG00000090621
ENSG00000090686
ENSG00000090889
ENSG00000090989
ENSG00000091009
ENSG00000091127
ENSG00000091136
ENSG00000091164
ENSG00000091262
ENSG00000091527
ENSG00000091583
ENSG00000091732
ENSG00000091879
ENSG00000091947
ENSG00000092068
ENSG00000092199
ENSG00000092203
ENSG00000092208
ENSG00000092421
ENSG00000092470
ENSG00000092847
ENSG00000093009
ENSG00000093183
ENSG00000094804
ENSG00000094880
ENSG00000094975
ENSG00000095002
ENSG00000095139
ENSG00000095380
ENSG00000095485
ENSG00000095739
ENSG00000095787
ENSG00000095970
ENSG00000096063
ENSG00000096746
ENSG00000097021
ENSG00000097033
ENSG00000097046
ENSG00000099282
ENSG00000099290
ENSG00000099364
ENSG00000099381
ENSG00000099769
ENSG00000099783
ENSG00000099804
ENSG00000099810
ENSG00000099814
ENSG00000099901
ENSG00000099917
ENSG00000099949
ENSG00000099956
ENSG00000099974
ENSG00000100024
ENSG00000100029
ENSG00000100030
ENSG00000100065
ENSG00000100083
ENSG00000100092
ENSG00000100097
ENSG00000100104
ENSG00000100139
ENSG00000100147
ENSG00000100162
ENSG00000100196
ENSG00000100207
ENSG00000100216
ENSG00000100221
ENSG00000100226
ENSG00000100243
ENSG00000100266
ENSG00000100271
ENSG00000100280
ENSG00000100281
ENSG00000100292
ENSG00000100296
ENSG00000100297
ENSG00000100300
ENSG00000100304
ENSG00000100353
ENSG00000100364
ENSG00000100379
ENSG00000100401
ENSG00000100410
ENSG00000100413
ENSG00000100416
ENSG00000100462
ENSG00000100532
ENSG00000100557
ENSG00000100575
ENSG00000100591
ENSG00000100596
ENSG00000100603
ENSG00000100604
ENSG00000100632
ENSG00000100652
ENSG00000100749
ENSG00000100804
ENSG00000100811
ENSG00000100813
ENSG00000100823
ENSG00000100836
ENSG00000100888
ENSG00000100889
ENSG00000100916
ENSG00000100941
ENSG00000100983
ENSG00000100985
ENSG00000100991
ENSG00000100994
ENSG00000100997
ENSG00000101003
ENSG00000101040
ENSG00000101052
ENSG00000101057
ENSG00000101079
ENSG00000101084
ENSG00000101109
ENSG00000101126
ENSG00000101132
ENSG00000101146
ENSG00000101150
ENSG00000101152
ENSG00000101158
ENSG00000101166
ENSG00000101182
ENSG00000101189
ENSG00000101220
ENSG00000101224
ENSG00000101236
ENSG00000101255
ENSG00000101266
ENSG00000101294
ENSG00000101337
ENSG00000101343
ENSG00000101361
ENSG00000101363
ENSG00000101365
ENSG00000101367
ENSG00000101407
ENSG00000101412
ENSG00000101421
ENSG00000101442
ENSG00000101447
ENSG00000101452
ENSG00000101457
ENSG00000101464
ENSG00000101493
ENSG00000101546
ENSG00000101557
ENSG00000101596
ENSG00000101811
ENSG00000101868
ENSG00000101871
ENSG00000101981
ENSG00000101997
ENSG00000102054
ENSG00000102100
ENSG00000102144
ENSG00000102172
ENSG00000102178
ENSG00000102218
ENSG00000102225
ENSG00000102393
ENSG00000102595
ENSG00000102743
ENSG00000102763
ENSG00000102882
ENSG00000102900
ENSG00000102974
ENSG00000102977
ENSG00000103005
ENSG00000103035
ENSG00000103051
ENSG00000103126
ENSG00000103160
ENSG00000103174
ENSG00000103222
ENSG00000103275
ENSG00000103342
ENSG00000103534
ENSG00000103550
ENSG00000103855
ENSG00000104081
ENSG00000104147
ENSG00000104341
ENSG00000104356
ENSG00000104419
ENSG00000104442
ENSG00000104472
ENSG00000104517
ENSG00000104529
ENSG00000104671
ENSG00000104687
ENSG00000104738
ENSG00000104824
ENSG00000104883
ENSG00000104889
ENSG00000104897
ENSG00000104904
ENSG00000104976
ENSG00000105011
ENSG00000105063
ENSG00000105171
ENSG00000105173
ENSG00000105186
ENSG00000105202
ENSG00000105254
ENSG00000105281
ENSG00000105341
ENSG00000105355
ENSG00000105438
ENSG00000105443
ENSG00000105447
ENSG00000105559
ENSG00000105568
ENSG00000105607
ENSG00000105618
ENSG00000105619
ENSG00000105671
ENSG00000105677
ENSG00000105700
ENSG00000105723
ENSG00000105771
ENSG00000105849
ENSG00000105875
ENSG00000105887
ENSG00000105928
ENSG00000105939
ENSG00000105993
ENSG00000106009
ENSG00000106028
ENSG00000106080
ENSG00000106105
ENSG00000106144
ENSG00000106153
ENSG00000106244
ENSG00000106246
ENSG00000106258
ENSG00000106263
ENSG00000106266
ENSG00000106268
ENSG00000106290
ENSG00000106327
ENSG00000106344
ENSG00000106348
ENSG00000106355
ENSG00000106392
ENSG00000106399
ENSG00000106459
ENSG00000106462
ENSG00000106537
ENSG00000106541
ENSG00000106554
ENSG00000106588
ENSG00000106603
ENSG00000106615
ENSG00000106636
ENSG00000106683
ENSG00000106692
ENSG00000106804
ENSG00000106823
ENSG00000106991
ENSG00000107130
ENSG00000107140
ENSG00000107159
ENSG00000107175
ENSG00000107185
ENSG00000107186
ENSG00000107341
ENSG00000107371
ENSG00000107643
ENSG00000107731
ENSG00000107758
ENSG00000107779
ENSG00000107864
ENSG00000107874
ENSG00000107929
ENSG00000107937
ENSG00000107951
ENSG00000108010
ENSG00000108021
ENSG00000108039
ENSG00000108091
ENSG00000108094
ENSG00000108100
ENSG00000108106
ENSG00000108187
ENSG00000108262
ENSG00000108384
ENSG00000108395
ENSG00000108423
ENSG00000108424
ENSG00000108433
ENSG00000108448
ENSG00000108468
ENSG00000108474
ENSG00000108506
ENSG00000108592
ENSG00000108651
ENSG00000108671
ENSG00000108828
ENSG00000108829
ENSG00000108840
ENSG00000108848
ENSG00000108883
ENSG00000108960
ENSG00000109046
ENSG00000109062
ENSG00000109065
ENSG00000109066
ENSG00000109072
ENSG00000109083
ENSG00000109111
ENSG00000109270
ENSG00000109323
ENSG00000109511
ENSG00000109534
ENSG00000109685
ENSG00000109689
ENSG00000109736
ENSG00000109805
ENSG00000109819
ENSG00000109854
ENSG00000109861
ENSG00000109881
ENSG00000109917
ENSG00000109920
ENSG00000109971
ENSG00000110047
ENSG00000110104
ENSG00000110107
ENSG00000110169
ENSG00000110172
ENSG00000110195
ENSG00000110200
ENSG00000110245
ENSG00000110274
ENSG00000110321
ENSG00000110367
ENSG00000110536
ENSG00000110583
ENSG00000110619
ENSG00000110696
ENSG00000110721
ENSG00000110768
ENSG00000110801
ENSG00000110851
ENSG00000110880
ENSG00000110906
ENSG00000110925
ENSG00000110958
ENSG00000110987
ENSG00000111011
ENSG00000111142
ENSG00000111206
ENSG00000111231
ENSG00000111237
ENSG00000111247
ENSG00000111275
ENSG00000111276
ENSG00000111300
ENSG00000111321
ENSG00000111358
ENSG00000111361
ENSG00000111364
ENSG00000111371
ENSG00000111412
ENSG00000111452
ENSG00000111481
ENSG00000111530
ENSG00000111581
ENSG00000111596
ENSG00000111602
ENSG00000111605
ENSG00000111640
ENSG00000111641
ENSG00000111642
ENSG00000111665
ENSG00000111669
ENSG00000111671
ENSG00000111674
ENSG00000111676
ENSG00000111696
ENSG00000111711
ENSG00000111713
ENSG00000111737
ENSG00000111786
ENSG00000111832
ENSG00000111843
ENSG00000111845
ENSG00000111875
ENSG00000111880
ENSG00000112029
ENSG00000112033
ENSG00000112039
ENSG00000112078
ENSG00000112081
ENSG00000112110
ENSG00000112118
ENSG00000112130
ENSG00000112208
ENSG00000112290
ENSG00000112293
ENSG00000112294
ENSG00000112308
ENSG00000112337
ENSG00000112365
ENSG00000112367
ENSG00000112473
ENSG00000112531
ENSG00000112578
ENSG00000112592
ENSG00000112640
ENSG00000112715
ENSG00000112739
ENSG00000112742
ENSG00000112855
ENSG00000112936
ENSG00000112964
ENSG00000112977
ENSG00000112983
ENSG00000112984
ENSG00000112996
ENSG00000113068
ENSG00000113083
ENSG00000113141
ENSG00000113194
ENSG00000113300
ENSG00000113312
ENSG00000113360
ENSG00000113368
ENSG00000113387
ENSG00000113407
ENSG00000113456
ENSG00000113460
ENSG00000113504
ENSG00000113552
ENSG00000113558
ENSG00000113569
ENSG00000113575
ENSG00000113593
ENSG00000113643
ENSG00000113648
ENSG00000113649
ENSG00000113716
ENSG00000113739
ENSG00000113761
ENSG00000113810
ENSG00000113812
ENSG00000113838
ENSG00000113845
ENSG00000113889
ENSG00000113905
ENSG00000114026
ENSG00000114098
ENSG00000114125
ENSG00000114209
ENSG00000114302
ENSG00000114346
ENSG00000114354
ENSG00000114383
ENSG00000114416
ENSG00000114503
ENSG00000114544
ENSG00000114554
ENSG00000114648
ENSG00000114686
ENSG00000114737
ENSG00000114744
ENSG00000114745
ENSG00000114767
ENSG00000114770
ENSG00000114784
ENSG00000114790
ENSG00000114850
ENSG00000114859
ENSG00000114867
ENSG00000114978
ENSG00000114982
ENSG00000114999
ENSG00000115009
ENSG00000115053
ENSG00000115091
ENSG00000115128
ENSG00000115159
ENSG00000115163
ENSG00000115204
ENSG00000115207
ENSG00000115211
ENSG00000115216
ENSG00000115233
ENSG00000115241
ENSG00000115275
ENSG00000115307
ENSG00000115317
ENSG00000115350
ENSG00000115355
ENSG00000115368
ENSG00000115392
ENSG00000115446
ENSG00000115484
ENSG00000115514
ENSG00000115539
ENSG00000115540
ENSG00000115548
ENSG00000115561
ENSG00000115568
ENSG00000115649
ENSG00000115652
ENSG00000115657
ENSG00000115677
ENSG00000115694
ENSG00000115750
ENSG00000115758
ENSG00000115761
ENSG00000115762
ENSG00000115816
ENSG00000115825
ENSG00000115866
ENSG00000115875
ENSG00000115902
ENSG00000115944
ENSG00000115946
ENSG00000115947
ENSG00000115966
ENSG00000115970
ENSG00000116062
ENSG00000116120
ENSG00000116128
ENSG00000116161
ENSG00000116194
ENSG00000116212
ENSG00000116213
ENSG00000116221
ENSG00000116237
ENSG00000116273
ENSG00000116455
ENSG00000116478
ENSG00000116489
ENSG00000116497
ENSG00000116514
ENSG00000116521
ENSG00000116560
ENSG00000116584
ENSG00000116641
ENSG00000116649
ENSG00000116701
ENSG00000116752
ENSG00000116754
ENSG00000116761
ENSG00000116785
ENSG00000116786
ENSG00000116809
ENSG00000116815
ENSG00000116863
ENSG00000116871
ENSG00000116898
ENSG00000116922
ENSG00000116954
ENSG00000117000
ENSG00000117114
ENSG00000117133
ENSG00000117174
ENSG00000117280
ENSG00000117360
ENSG00000117385
ENSG00000117394
ENSG00000117395
ENSG00000117399
ENSG00000117408
ENSG00000117410
ENSG00000117411
ENSG00000117419
ENSG00000117450
ENSG00000117481
ENSG00000117505
ENSG00000117601
ENSG00000117632
ENSG00000117650
ENSG00000117713
ENSG00000117724
ENSG00000117751
ENSG00000117791
ENSG00000117862
ENSG00000117877
ENSG00000117906
ENSG00000118094
ENSG00000118137
ENSG00000118162
ENSG00000118200
ENSG00000118246
ENSG00000118260
ENSG00000118496
ENSG00000118508
ENSG00000118600
ENSG00000118655
ENSG00000118705
ENSG00000118785
ENSG00000118894
ENSG00000118939
ENSG00000118960
ENSG00000118961
ENSG00000119041
ENSG00000119185
ENSG00000119203
ENSG00000119231
ENSG00000119285
ENSG00000119333
ENSG00000119335
ENSG00000119401
ENSG00000119403
ENSG00000119559
ENSG00000119599
ENSG00000119616
ENSG00000119630
ENSG00000119640
ENSG00000119655
ENSG00000119707
ENSG00000119718
ENSG00000119729
ENSG00000119760
ENSG00000119772
ENSG00000119777
ENSG00000119812
ENSG00000119862
ENSG00000119878
ENSG00000119900
ENSG00000119953
ENSG00000119965
ENSG00000120071
ENSG00000120156
ENSG00000120158
ENSG00000120253
ENSG00000120254
ENSG00000120256
ENSG00000120265
ENSG00000120306
ENSG00000120314
ENSG00000120370
ENSG00000120438
ENSG00000120526
ENSG00000120539
ENSG00000120647
ENSG00000120656
ENSG00000120694
ENSG00000120705
ENSG00000120798
ENSG00000120800
ENSG00000120833
ENSG00000120948
ENSG00000121058
ENSG00000121060
ENSG00000121064
ENSG00000121067
ENSG00000121152
ENSG00000121211
ENSG00000121289
ENSG00000121316
ENSG00000121390
ENSG00000121410
ENSG00000121481
ENSG00000121578
ENSG00000121579
ENSG00000121671
ENSG00000121690
ENSG00000121691
ENSG00000121766
ENSG00000121774
ENSG00000121775
ENSG00000121864
ENSG00000121900
ENSG00000122133
ENSG00000122218
ENSG00000122435
ENSG00000122515
ENSG00000122545
ENSG00000122550
ENSG00000122565
ENSG00000122566
ENSG00000122642
ENSG00000122643
ENSG00000122679
ENSG00000122687
ENSG00000122696
ENSG00000122705
ENSG00000122779
ENSG00000122783
ENSG00000122787
ENSG00000122873
ENSG00000122882
ENSG00000122952
ENSG00000122958
ENSG00000122965
ENSG00000122971
ENSG00000123064
ENSG00000123080
ENSG00000123106
ENSG00000123130
ENSG00000123146
ENSG00000123268
ENSG00000123352
ENSG00000123353
ENSG00000123374
ENSG00000123395
ENSG00000123415
ENSG00000123416
ENSG00000123485
ENSG00000123496
ENSG00000123505
ENSG00000123609
ENSG00000123643
ENSG00000123737
ENSG00000123838
ENSG00000123975
ENSG00000123983
ENSG00000124151
ENSG00000124160
ENSG00000124171
ENSG00000124193
ENSG00000124207
ENSG00000124209
ENSG00000124217
ENSG00000124222
ENSG00000124226
ENSG00000124228
ENSG00000124275
ENSG00000124279
ENSG00000124370
ENSG00000124422
ENSG00000124429
ENSG00000124444
ENSG00000124541
ENSG00000124562
ENSG00000124571
ENSG00000124588
ENSG00000124713
ENSG00000124766
ENSG00000124767
ENSG00000124783
ENSG00000124784
ENSG00000124787
ENSG00000124795
ENSG00000124802
ENSG00000125166
ENSG00000125249
ENSG00000125319
ENSG00000125351
ENSG00000125445
ENSG00000125447
ENSG00000125449
ENSG00000125450
ENSG00000125454
ENSG00000125458
ENSG00000125459
ENSG00000125482
ENSG00000125485
ENSG00000125505
ENSG00000125633
ENSG00000125637
ENSG00000125676
ENSG00000125730
ENSG00000125741
ENSG00000125753
ENSG00000125779
ENSG00000125812
ENSG00000125817
ENSG00000125834
ENSG00000125835
ENSG00000125846
ENSG00000125863
ENSG00000125870
ENSG00000125871
ENSG00000125877
ENSG00000125885
ENSG00000125912
ENSG00000125944
ENSG00000125970
ENSG00000125971
ENSG00000125977
ENSG00000125991
ENSG00000126001
ENSG00000126012
ENSG00000126062
ENSG00000126067
ENSG00000126088
ENSG00000126107
ENSG00000126215
ENSG00000126231
ENSG00000126249
ENSG00000126261
ENSG00000126391
ENSG00000126457
ENSG00000126698
ENSG00000126749
ENSG00000126775
ENSG00000126777
ENSG00000126787
ENSG00000126890
ENSG00000127054
ENSG00000127125
ENSG00000127191
ENSG00000127241
ENSG00000127329
ENSG00000127337
ENSG00000127452
ENSG00000127463
ENSG00000127483
ENSG00000127528
ENSG00000127564
ENSG00000127616
ENSG00000127824
ENSG00000127837
ENSG00000127947
ENSG00000127954
ENSG00000127993
ENSG00000128039
ENSG00000128050
ENSG00000128059
ENSG00000128191
ENSG00000128245
ENSG00000128272
ENSG00000128524
ENSG00000128595
ENSG00000128617
ENSG00000128694
ENSG00000128708
ENSG00000128709
ENSG00000128849
ENSG00000128928
ENSG00000129055
ENSG00000129083
ENSG00000129084
ENSG00000129347
ENSG00000129355
ENSG00000129484
ENSG00000129515
ENSG00000129521
ENSG00000129534
ENSG00000129562
ENSG00000129596
ENSG00000130024
ENSG00000130150
ENSG00000130201
ENSG00000130208
ENSG00000130234
ENSG00000130299
ENSG00000130305
ENSG00000130309
ENSG00000130348
ENSG00000130427
ENSG00000130429
ENSG00000130479
ENSG00000130590
ENSG00000130695
ENSG00000130699
ENSG00000130713
ENSG00000130726
ENSG00000130741
ENSG00000130762
ENSG00000130764
ENSG00000130766
ENSG00000130772
ENSG00000130816
ENSG00000130826
ENSG00000130921
ENSG00000130935
ENSG00000130939
ENSG00000130985
ENSG00000130988
ENSG00000131043
ENSG00000131061
ENSG00000131100
ENSG00000131148
ENSG00000131187
ENSG00000131188
ENSG00000131236
ENSG00000131238
ENSG00000131323
ENSG00000131389
ENSG00000131462
ENSG00000131467
ENSG00000131473
ENSG00000131482
ENSG00000131508
ENSG00000131591
ENSG00000131634
ENSG00000131747
ENSG00000131748
ENSG00000131778
ENSG00000131779
ENSG00000131788
ENSG00000131844
ENSG00000131876
ENSG00000131899
ENSG00000131966
ENSG00000132031
ENSG00000132109
ENSG00000132128
ENSG00000132170
ENSG00000132182
ENSG00000132205
ENSG00000132275
ENSG00000132305
ENSG00000132313
ENSG00000132323
ENSG00000132329
ENSG00000132341
ENSG00000132383
ENSG00000132432
ENSG00000132436
ENSG00000132463
ENSG00000132481
ENSG00000132485
ENSG00000132541
ENSG00000132581
ENSG00000132591
ENSG00000132635
ENSG00000132640
ENSG00000132646
ENSG00000132664
ENSG00000132676
ENSG00000132680
ENSG00000132768
ENSG00000132773
ENSG00000132780
ENSG00000132781
ENSG00000132837
ENSG00000132953
ENSG00000133056
ENSG00000133193
ENSG00000133226
ENSG00000133243
ENSG00000133318
ENSG00000133392
ENSG00000133398
ENSG00000133561
ENSG00000133612
ENSG00000133704
ENSG00000133706
ENSG00000133818
ENSG00000133858
ENSG00000133884
ENSG00000133895
ENSG00000133997
ENSG00000134001
ENSG00000134049
ENSG00000134057
ENSG00000134070
ENSG00000134072
ENSG00000134077
ENSG00000134086
ENSG00000134108
ENSG00000134186
ENSG00000134222
ENSG00000134240
ENSG00000134243
ENSG00000134248
ENSG00000134262
ENSG00000134283
ENSG00000134291
ENSG00000134308
ENSG00000134333
ENSG00000134365
ENSG00000134440
ENSG00000134452
ENSG00000134453
ENSG00000134470
ENSG00000134590
ENSG00000134597
ENSG00000134602
ENSG00000134644
ENSG00000134684
ENSG00000134686
ENSG00000134690
ENSG00000134697
ENSG00000134717
ENSG00000134744
ENSG00000134748
ENSG00000134779
ENSG00000134815
ENSG00000134851
ENSG00000134905
ENSG00000134910
ENSG00000135040
ENSG00000135045
ENSG00000135052
ENSG00000135127
ENSG00000135148
ENSG00000135245
ENSG00000135316
ENSG00000135341
ENSG00000135363
ENSG00000135365
ENSG00000135372
ENSG00000135387
ENSG00000135404
ENSG00000135446
ENSG00000135451
ENSG00000135454
ENSG00000135457
ENSG00000135476
ENSG00000135521
ENSG00000135525
ENSG00000135549
ENSG00000135587
ENSG00000135597
ENSG00000135624
ENSG00000135632
ENSG00000135637
ENSG00000135655
ENSG00000135677
ENSG00000135698
ENSG00000135750
ENSG00000135823
ENSG00000135829
ENSG00000135838
ENSG00000135845
ENSG00000135900
ENSG00000135912
ENSG00000135929
ENSG00000135930
ENSG00000135956
ENSG00000135968
ENSG00000135972
ENSG00000136026
ENSG00000136045
ENSG00000136052
ENSG00000136108
ENSG00000136238
ENSG00000136261
ENSG00000136270
ENSG00000136271
ENSG00000136273
ENSG00000136295
ENSG00000136371
ENSG00000136448
ENSG00000136450
ENSG00000136451
ENSG00000136457
ENSG00000136485
ENSG00000136518
ENSG00000136527
ENSG00000136536
ENSG00000136560
ENSG00000136631
ENSG00000136699
ENSG00000136709
ENSG00000136715
ENSG00000136718
ENSG00000136738
ENSG00000136758
ENSG00000136770
ENSG00000136811
ENSG00000136840
ENSG00000136854
ENSG00000136875
ENSG00000136881
ENSG00000136891
ENSG00000136908
ENSG00000136938
ENSG00000136943
ENSG00000136982
ENSG00000137073
ENSG00000137166
ENSG00000137168
ENSG00000137177
ENSG00000137185
ENSG00000137204
ENSG00000137210
ENSG00000137221
ENSG00000137251
ENSG00000137309
ENSG00000137310
ENSG00000137331
ENSG00000137338
ENSG00000137343
ENSG00000137409
ENSG00000137656
ENSG00000137673
ENSG00000137692
ENSG00000137713
ENSG00000137726
ENSG00000137806
ENSG00000137807
ENSG00000137936
ENSG00000137942
ENSG00000137955
ENSG00000137996
ENSG00000138002
ENSG00000138028
ENSG00000138035
ENSG00000138050
ENSG00000138071
ENSG00000138075
ENSG00000138092
ENSG00000138095
ENSG00000138101
ENSG00000138109
ENSG00000138160
ENSG00000138180
ENSG00000138207
ENSG00000138231
ENSG00000138246
ENSG00000138303
ENSG00000138363
ENSG00000138375
ENSG00000138381
ENSG00000138382
ENSG00000138385
ENSG00000138413
ENSG00000138430
ENSG00000138433
ENSG00000138442
ENSG00000138448
ENSG00000138463
ENSG00000138674
ENSG00000138750
ENSG00000138758
ENSG00000138785
ENSG00000138801
ENSG00000138835
ENSG00000139112
ENSG00000139131
ENSG00000139146
ENSG00000139154
ENSG00000139163
ENSG00000139168
ENSG00000139190
ENSG00000139209
ENSG00000139233
ENSG00000139350
ENSG00000139370
ENSG00000139372
ENSG00000139405
ENSG00000139433
ENSG00000139496
ENSG00000139546
ENSG00000139547
ENSG00000139579
ENSG00000139597
ENSG00000139620
ENSG00000139624
ENSG00000139631
ENSG00000139645
ENSG00000139719
ENSG00000139726
ENSG00000139914
ENSG00000139921
ENSG00000139974
ENSG00000139998
ENSG00000140006
ENSG00000140092
ENSG00000140093
ENSG00000140105
ENSG00000140259
ENSG00000140263
ENSG00000140297
ENSG00000140326
ENSG00000140525
ENSG00000140553
ENSG00000140750
ENSG00000140835
ENSG00000140854
ENSG00000140939
ENSG00000140988
ENSG00000141012
ENSG00000141076
ENSG00000141101
ENSG00000141219
ENSG00000141279
ENSG00000141295
ENSG00000141349
ENSG00000141367
ENSG00000141378
ENSG00000141424
ENSG00000141428
ENSG00000141452
ENSG00000141456
ENSG00000141458
ENSG00000141499
ENSG00000141503
ENSG00000141526
ENSG00000141543
ENSG00000141551
ENSG00000141556
ENSG00000141568
ENSG00000141569
ENSG00000141570
ENSG00000141577
ENSG00000141580
ENSG00000141644
ENSG00000141698
ENSG00000141753
ENSG00000141759
ENSG00000141858
ENSG00000141985
ENSG00000142039
ENSG00000142207
ENSG00000142230
ENSG00000142252
ENSG00000142327
ENSG00000142330
ENSG00000142528
ENSG00000142541
ENSG00000142657
ENSG00000142686
ENSG00000142687
ENSG00000142694
ENSG00000142733
ENSG00000142751
ENSG00000142856
ENSG00000142864
ENSG00000142867
ENSG00000142875
ENSG00000142892
ENSG00000142937
ENSG00000142945
ENSG00000142949
ENSG00000143013
ENSG00000143033
ENSG00000143061
ENSG00000143106
ENSG00000143155
ENSG00000143156
ENSG00000143157
ENSG00000143179
ENSG00000143183
ENSG00000143190
ENSG00000143228
ENSG00000143258
ENSG00000143278
ENSG00000143294
ENSG00000143319
ENSG00000143321
ENSG00000143324
ENSG00000143344
ENSG00000143368
ENSG00000143379
ENSG00000143393
ENSG00000143401
ENSG00000143436
ENSG00000143476
ENSG00000143507
ENSG00000143537
ENSG00000143549
ENSG00000143569
ENSG00000143570
ENSG00000143590
ENSG00000143612
ENSG00000143621
ENSG00000143622
ENSG00000143702
ENSG00000143727
ENSG00000143748
ENSG00000143753
ENSG00000143799
ENSG00000143815
ENSG00000143870
ENSG00000143889
ENSG00000143933
ENSG00000143942
ENSG00000143947
ENSG00000143952
ENSG00000144021
ENSG00000144029
ENSG00000144043
ENSG00000144048
ENSG00000144231
ENSG00000144354
ENSG00000144362
ENSG00000144381
ENSG00000144401
ENSG00000144481
ENSG00000144485
ENSG00000144524
ENSG00000144535
ENSG00000144554
ENSG00000144567
ENSG00000144580
ENSG00000144591
ENSG00000144635
ENSG00000144647
ENSG00000144744
ENSG00000144848
ENSG00000144867
ENSG00000144895
ENSG00000145016
ENSG00000145050
ENSG00000145191
ENSG00000145194
ENSG00000145216
ENSG00000145220
ENSG00000145293
ENSG00000145321
ENSG00000145386
ENSG00000145425
ENSG00000145476
ENSG00000145675
ENSG00000145685
ENSG00000145692
ENSG00000145703
ENSG00000145730
ENSG00000145782
ENSG00000145817
ENSG00000145826
ENSG00000145860
ENSG00000145912
ENSG00000145919
ENSG00000146066
ENSG00000146083
ENSG00000146143
ENSG00000146223
ENSG00000146232
ENSG00000146409
ENSG00000146425
ENSG00000146457
ENSG00000146463
ENSG00000146535
ENSG00000146670
ENSG00000146674
ENSG00000146707
ENSG00000146731
ENSG00000146733
ENSG00000146757
ENSG00000146830
ENSG00000146872
ENSG00000146918
ENSG00000147118
ENSG00000147121
ENSG00000147130
ENSG00000147274
ENSG00000147383
ENSG00000147576
ENSG00000147642
ENSG00000147677
ENSG00000147874
ENSG00000147883
ENSG00000147889
ENSG00000148200
ENSG00000148218
ENSG00000148229
ENSG00000148248
ENSG00000148297
ENSG00000148300
ENSG00000148303
ENSG00000148331
ENSG00000148337
ENSG00000148339
ENSG00000148444
ENSG00000148459
ENSG00000148498
ENSG00000148606
ENSG00000148773
ENSG00000148843
ENSG00000148925
ENSG00000148926
ENSG00000148950
ENSG00000148985
ENSG00000149084
ENSG00000149089
ENSG00000149100
ENSG00000149136
ENSG00000149179
ENSG00000149187
ENSG00000149196
ENSG00000149262
ENSG00000149357
ENSG00000149480
ENSG00000149483
ENSG00000149503
ENSG00000149532
ENSG00000149541
ENSG00000149554
ENSG00000149600
ENSG00000149636
ENSG00000149657
ENSG00000149658
ENSG00000149782
ENSG00000149798
ENSG00000149925
ENSG00000150403
ENSG00000150433
ENSG00000150753
ENSG00000150768
ENSG00000150776
ENSG00000150907
ENSG00000150990
ENSG00000151092
ENSG00000151135
ENSG00000151208
ENSG00000151239
ENSG00000151247
ENSG00000151445
ENSG00000151461
ENSG00000151465
ENSG00000151532
ENSG00000151655
ENSG00000151665
ENSG00000151692
ENSG00000151779
ENSG00000151881
ENSG00000151893
ENSG00000151923
ENSG00000152082
ENSG00000152137
ENSG00000152219
ENSG00000152240
ENSG00000152242
ENSG00000152253
ENSG00000152284
ENSG00000152348
ENSG00000152359
ENSG00000152455
ENSG00000152464
ENSG00000152492
ENSG00000152642
ENSG00000152683
ENSG00000152700
ENSG00000152782
ENSG00000152804
ENSG00000152904
ENSG00000152952
ENSG00000153006
ENSG00000153015
ENSG00000153044
ENSG00000153046
ENSG00000153071
ENSG00000153140
ENSG00000153147
ENSG00000153187
ENSG00000153214
ENSG00000153250
ENSG00000153310
ENSG00000153317
ENSG00000153395
ENSG00000153485
ENSG00000153531
ENSG00000153551
ENSG00000153560
ENSG00000153574
ENSG00000153786
ENSG00000153827
ENSG00000153936
ENSG00000153975
ENSG00000154001
ENSG00000154040
ENSG00000154133
ENSG00000154222
ENSG00000154262
ENSG00000154370
ENSG00000154429
ENSG00000154473
ENSG00000154553
ENSG00000154556
ENSG00000154640
ENSG00000154743
ENSG00000154813
ENSG00000154832
ENSG00000154839
ENSG00000154945
ENSG00000154978
ENSG00000155097
ENSG00000155099
ENSG00000155111
ENSG00000155115
ENSG00000155189
ENSG00000155229
ENSG00000155363
ENSG00000155366
ENSG00000155393
ENSG00000155438
ENSG00000155508
ENSG00000155561
ENSG00000155636
ENSG00000155755
ENSG00000155760
ENSG00000155850
ENSG00000155868
ENSG00000156026
ENSG00000156110
ENSG00000156136
ENSG00000156171
ENSG00000156261
ENSG00000156384
ENSG00000156398
ENSG00000156453
ENSG00000156471
ENSG00000156508
ENSG00000156531
ENSG00000156603
ENSG00000156795
ENSG00000156831
ENSG00000156875
ENSG00000156970
ENSG00000156983
ENSG00000156990
ENSG00000157020
ENSG00000157103
ENSG00000157191
ENSG00000157350
ENSG00000157379
ENSG00000157456
ENSG00000157593
ENSG00000157600
ENSG00000157778
ENSG00000157796
ENSG00000157800
ENSG00000157827
ENSG00000157837
ENSG00000157870
ENSG00000157895
ENSG00000157985
ENSG00000158019
ENSG00000158042
ENSG00000158062
ENSG00000158195
ENSG00000158234
ENSG00000158402
ENSG00000158406
ENSG00000158411
ENSG00000158417
ENSG00000158435
ENSG00000158470
ENSG00000158483
ENSG00000158545
ENSG00000158710
ENSG00000158716
ENSG00000158796
ENSG00000158850
ENSG00000158882
ENSG00000159111
ENSG00000159128
ENSG00000159131
ENSG00000159147
ENSG00000159202
ENSG00000159210
ENSG00000159214
ENSG00000159259
ENSG00000159261
ENSG00000159363
ENSG00000159377
ENSG00000159399
ENSG00000159445
ENSG00000159479
ENSG00000159593
ENSG00000159596
ENSG00000160049
ENSG00000160055
ENSG00000160072
ENSG00000160124
ENSG00000160181
ENSG00000160193
ENSG00000160199
ENSG00000160211
ENSG00000160213
ENSG00000160256
ENSG00000160282
ENSG00000160326
ENSG00000160392
ENSG00000160606
ENSG00000160679
ENSG00000160688
ENSG00000160714
ENSG00000160746
ENSG00000160752
ENSG00000160753
ENSG00000160767
ENSG00000160818
ENSG00000160862
ENSG00000160917
ENSG00000160949
ENSG00000160957
ENSG00000161011
ENSG00000161016
ENSG00000161091
ENSG00000161179
ENSG00000161202
ENSG00000161203
ENSG00000161204
ENSG00000161217
ENSG00000161267
ENSG00000161277
ENSG00000161395
ENSG00000161526
ENSG00000161547
ENSG00000161638
ENSG00000161654
ENSG00000161677
ENSG00000161800
ENSG00000161888
ENSG00000162062
ENSG00000162063
ENSG00000162073
ENSG00000162174
ENSG00000162300
ENSG00000162302
ENSG00000162377
ENSG00000162396
ENSG00000162402
ENSG00000162408
ENSG00000162409
ENSG00000162419
[truncated: 892 more rows]

## Sheet: Lung cancer
ENSG00000003509
ENSG00000003756
ENSG00000004478
ENSG00000004897
ENSG00000006042
ENSG00000007216
ENSG00000007933
ENSG00000007944
ENSG00000008324
ENSG00000008382
ENSG00000008441
ENSG00000009790
ENSG00000011422
ENSG00000011426
ENSG00000013523
ENSG00000015133
ENSG00000030110
ENSG00000032219
ENSG00000035499
ENSG00000035664
ENSG00000039523
ENSG00000046604
ENSG00000047346
ENSG00000047579
ENSG00000048991
ENSG00000049449
ENSG00000050820
ENSG00000057294
ENSG00000058085
ENSG00000058453
ENSG00000060762
ENSG00000061676
ENSG00000062038
ENSG00000062582
ENSG00000063180
ENSG00000063761
ENSG00000063978
ENSG00000065882
ENSG00000066279
ENSG00000066697
ENSG00000067225
ENSG00000068308
ENSG00000068489
ENSG00000068745
ENSG00000069482
ENSG00000069869
ENSG00000070214
ENSG00000070269
ENSG00000070404
ENSG00000071054
ENSG00000071205
ENSG00000072110
ENSG00000072571
ENSG00000072954
ENSG00000073008
ENSG00000073060
ENSG00000074211
ENSG00000075142
ENSG00000075218
ENSG00000075618
ENSG00000075643
ENSG00000076258
ENSG00000076716
ENSG00000078487
ENSG00000080823
ENSG00000082153
ENSG00000083750
ENSG00000083857
ENSG00000086062
ENSG00000086544
ENSG00000086619
ENSG00000087128
ENSG00000088179
ENSG00000088280
ENSG00000088325
ENSG00000088808
ENSG00000088826
ENSG00000088899
ENSG00000089159
ENSG00000089685
ENSG00000090661
ENSG00000092068
ENSG00000092470
ENSG00000095752
ENSG00000096006
ENSG00000097021
ENSG00000099622
ENSG00000100105
ENSG00000100154
ENSG00000100201
ENSG00000100297
ENSG00000100311
ENSG00000100342
ENSG00000100373
ENSG00000100399
ENSG00000100478
ENSG00000100483
ENSG00000100526
ENSG00000100558
ENSG00000100926
ENSG00000100994
ENSG00000101187
ENSG00000101417
ENSG00000101447
ENSG00000102181
ENSG00000102309
ENSG00000102543
ENSG00000102572
ENSG00000102595
ENSG00000102931
ENSG00000103257
ENSG00000103335
ENSG00000103365
ENSG00000103510
ENSG00000104140
ENSG00000104147
ENSG00000104290
ENSG00000104299
ENSG00000104312
ENSG00000104320
ENSG00000104356
ENSG00000104369
ENSG00000104375
ENSG00000104381
ENSG00000104549
ENSG00000104881
ENSG00000104915
ENSG00000105141
ENSG00000105355
ENSG00000105516
ENSG00000105568
ENSG00000105583
ENSG00000105607
ENSG00000105708
ENSG00000105755
ENSG00000105974
ENSG00000106034
ENSG00000106366
ENSG00000106605
ENSG00000107164
ENSG00000107521
ENSG00000107566
ENSG00000107672
ENSG00000107984
ENSG00000108821
ENSG00000108924
ENSG00000109321
ENSG00000109674
ENSG00000110218
ENSG00000110375
ENSG00000110660
ENSG00000110723
ENSG00000110841
ENSG00000110900
ENSG00000110911
ENSG00000111057
ENSG00000111144
ENSG00000111206
ENSG00000111490
ENSG00000111653
ENSG00000111665
ENSG00000111737
ENSG00000111879
ENSG00000112378
ENSG00000112414
ENSG00000112514
ENSG00000112559
ENSG00000112796
ENSG00000112984
ENSG00000113194
ENSG00000113594
ENSG00000113811
ENSG00000114316
ENSG00000114346
ENSG00000114388
ENSG00000115008
ENSG00000115163
ENSG00000115325
ENSG00000115504
ENSG00000115841
ENSG00000116001
ENSG00000116212
ENSG00000116299
ENSG00000116704
ENSG00000116977
ENSG00000116990
ENSG00000117394
ENSG00000117625
ENSG00000117643
ENSG00000117650
ENSG00000118193
ENSG00000118418
ENSG00000119314
ENSG00000119318
ENSG00000119711
ENSG00000120075
ENSG00000120149
ENSG00000120526
ENSG00000120696
ENSG00000120910
ENSG00000121104
ENSG00000121152
ENSG00000121753
ENSG00000121807
ENSG00000122035
ENSG00000122641
ENSG00000122779
ENSG00000122861
ENSG00000122884
ENSG00000123411
ENSG00000123485
ENSG00000123983
ENSG00000124098
ENSG00000124160
ENSG00000124177
ENSG00000124215
ENSG00000124216
ENSG00000124225
ENSG00000124466
ENSG00000124593
ENSG00000124762
ENSG00000124882
ENSG00000125148
ENSG00000125266
ENSG00000125319
ENSG00000125375
ENSG00000125398
ENSG00000125505
ENSG00000125726
ENSG00000125775
ENSG00000125848
ENSG00000125962
ENSG00000125968
ENSG00000126016
ENSG00000126351
ENSG00000126458
ENSG00000126778
ENSG00000126787
ENSG00000126803
ENSG00000127564
ENSG00000127666
ENSG00000127774
ENSG00000127863
ENSG00000128040
ENSG00000128185
ENSG00000128487
ENSG00000128578
ENSG00000128591
ENSG00000129455
ENSG00000129518
ENSG00000130340
ENSG00000130402
ENSG00000130544
ENSG00000131016
ENSG00000131459
ENSG00000131620
ENSG00000131650
ENSG00000131746
ENSG00000131747
ENSG00000131779
ENSG00000132429
ENSG00000132470
ENSG00000132507
ENSG00000132514
ENSG00000132623
ENSG00000132640
ENSG00000133110
ENSG00000133111
ENSG00000133134
ENSG00000133142
ENSG00000133256
ENSG00000133466
ENSG00000133872
ENSG00000133943
ENSG00000134013
ENSG00000134057
ENSG00000134313
ENSG00000134333
ENSG00000134597
ENSG00000134755
ENSG00000134901
ENSG00000135047
ENSG00000135185
ENSG00000135318
ENSG00000135374
ENSG00000135476
ENSG00000136026
ENSG00000136141
ENSG00000136144
ENSG00000136238
ENSG00000136827
ENSG00000136982
ENSG00000137198
ENSG00000137203
ENSG00000137309
ENSG00000137563
ENSG00000137673
ENSG00000137767
ENSG00000137812
ENSG00000137845
ENSG00000137880
ENSG00000137936
ENSG00000138160
ENSG00000138166
ENSG00000138180
ENSG00000138594
ENSG00000139194
ENSG00000139266
ENSG00000139292
ENSG00000139350
ENSG00000139508
ENSG00000139679
ENSG00000139734
ENSG00000140406
ENSG00000140519
ENSG00000140564
ENSG00000140950
ENSG00000141504
ENSG00000141522
ENSG00000141526
ENSG00000141542
ENSG00000141543
ENSG00000142188
ENSG00000142494
ENSG00000142611
ENSG00000142632
ENSG00000142634
ENSG00000142731
ENSG00000143179
ENSG00000143185
ENSG00000143228
ENSG00000143344
ENSG00000143512
ENSG00000143549
ENSG00000143641
ENSG00000143748
ENSG00000143772
ENSG00000143819
ENSG00000144182
ENSG00000144485
ENSG00000144597
ENSG00000144749
ENSG00000145022
ENSG00000145241
ENSG00000145386
ENSG00000146410
ENSG00000146678
ENSG00000146802
ENSG00000146828
ENSG00000147121
ENSG00000147133
ENSG00000147394
ENSG00000147535
ENSG00000147649
ENSG00000147689
ENSG00000148123
ENSG00000148841
ENSG00000149489
ENSG00000149503
ENSG00000149798
ENSG00000149925
ENSG00000150054
ENSG00000150093
ENSG00000150281
ENSG00000150630
ENSG00000151014
ENSG00000151332
ENSG00000151498
ENSG00000151500
ENSG00000151725
ENSG00000152056
ENSG00000152061
ENSG00000152128
ENSG00000152253
ENSG00000152377
ENSG00000152642
ENSG00000152669
ENSG00000152952
ENSG00000153208
ENSG00000153317
ENSG00000153404
ENSG00000153815
ENSG00000153898
ENSG00000153982
ENSG00000154065
ENSG00000154930
ENSG00000155090
ENSG00000155158
ENSG00000155254
ENSG00000155380
ENSG00000155918
ENSG00000156471
ENSG00000156787
ENSG00000156873
ENSG00000156970
ENSG00000157193
ENSG00000157379
ENSG00000157456
ENSG00000157483
ENSG00000157895
ENSG00000158220
ENSG00000158292
ENSG00000158402
ENSG00000158859
ENSG00000159166
ENSG00000159167
ENSG00000159212
ENSG00000159387
ENSG00000160014
ENSG00000160051
ENSG00000160593
ENSG00000160602
ENSG00000160691
ENSG00000160886
ENSG00000160908
ENSG00000161091
ENSG00000161328
ENSG00000161638
ENSG00000161714
ENSG00000162062
ENSG00000162302
ENSG00000162373
ENSG00000162545
ENSG00000162600
ENSG00000162783
ENSG00000163257
ENSG00000163346
ENSG00000163406
ENSG00000163412
ENSG00000163661
ENSG00000163681
ENSG00000163687
ENSG00000163814
ENSG00000163879
ENSG00000163932
ENSG00000164039
ENSG00000164048
ENSG00000164088
ENSG00000164109
ENSG00000164116
ENSG00000164251
ENSG00000164695
ENSG00000164823
ENSG00000164825
ENSG00000164898
ENSG00000164924
ENSG00000164933
ENSG00000165275
ENSG00000165304
ENSG00000165355
ENSG00000165474
ENSG00000165730
ENSG00000165943
ENSG00000166105
ENSG00000166106
ENSG00000166348
ENSG00000166387
ENSG00000166448
ENSG00000166451
ENSG00000166526
ENSG00000166851
ENSG00000166913
ENSG00000166923
ENSG00000167553
ENSG00000167644
ENSG00000167741
ENSG00000167754
ENSG00000167755
ENSG00000167772
ENSG00000167900
ENSG00000168040
ENSG00000168092
ENSG00000168101
ENSG00000168143
ENSG00000168273
ENSG00000168297
ENSG00000168528
ENSG00000168884
ENSG00000168906
ENSG00000169258
ENSG00000169436
ENSG00000169469
ENSG00000169607
ENSG00000169679
ENSG00000169684
ENSG00000169851
ENSG00000170027
ENSG00000170312
ENSG00000170465
ENSG00000170509
ENSG00000170537
ENSG00000170775
ENSG00000170779
ENSG00000171067
ENSG00000171132
ENSG00000171302
ENSG00000171388
ENSG00000171612
ENSG00000171970
ENSG00000172006
ENSG00000172057
ENSG00000172661
ENSG00000172927
ENSG00000173156
ENSG00000173226
ENSG00000173237
ENSG00000173409
ENSG00000173681
ENSG00000173692
ENSG00000173744
ENSG00000173875
ENSG00000173890
ENSG00000174013
ENSG00000174456
ENSG00000174514
ENSG00000174652
ENSG00000174788
ENSG00000175166
ENSG00000175265
ENSG00000175305
ENSG00000175592
ENSG00000175691
ENSG00000175879
ENSG00000176422
ENSG00000176476
ENSG00000176532
ENSG00000176533
ENSG00000176714
ENSG00000176842
ENSG00000177181
ENSG00000177464
ENSG00000177697
ENSG00000177791
ENSG00000178188
ENSG00000178209
ENSG00000178498
ENSG00000178623
ENSG00000178882
ENSG00000178980
ENSG00000179178
ENSG00000179241
ENSG00000179674
ENSG00000179820
ENSG00000179913
ENSG00000180096
ENSG00000180730
ENSG00000180787
ENSG00000180921
ENSG00000181035
ENSG00000181315
ENSG00000181458
ENSG00000181523
ENSG00000181617
ENSG00000181804
ENSG00000181896
ENSG00000182175
ENSG00000182197
ENSG00000182481
ENSG00000182518
ENSG00000182718
ENSG00000183044
ENSG00000183049
ENSG00000183513
ENSG00000183696
ENSG00000183876
ENSG00000183891
ENSG00000184363
ENSG00000184402
ENSG00000184515
ENSG00000185033
ENSG00000185133
ENSG00000185298
ENSG00000185567
ENSG00000185909
ENSG00000185946
ENSG00000186193
ENSG00000186666
ENSG00000187257
ENSG00000187626
ENSG00000188315
ENSG00000188483
ENSG00000188643
ENSG00000188883
ENSG00000188910
ENSG00000189050
ENSG00000189120
ENSG00000189377
ENSG00000196152
ENSG00000196371
ENSG00000196502
ENSG00000196507
ENSG00000196526
ENSG00000196812
ENSG00000196839
ENSG00000196878
ENSG00000196923
ENSG00000197162
ENSG00000197324
ENSG00000197702
ENSG00000197747
ENSG00000197857
ENSG00000197879
ENSG00000197885
ENSG00000197930
ENSG00000197965
ENSG00000198088
ENSG00000198105
ENSG00000198198
ENSG00000198363
ENSG00000198498
ENSG00000198691
ENSG00000198722
ENSG00000198752
ENSG00000198826
ENSG00000198846
ENSG00000198856
ENSG00000198883
ENSG00000198910
ENSG00000203722
ENSG00000203880
ENSG00000204257
ENSG00000204262
ENSG00000204271
ENSG00000204394
ENSG00000205413
ENSG00000205420
ENSG00000205744
ENSG00000206075
ENSG00000206077
ENSG00000213096
ENSG00000213366
ENSG00000213551
ENSG00000213585
ENSG00000213699
ENSG00000213977
ENSG00000214013
ENSG00000214160
ENSG00000215915
ENSG00000229415
ENSG00000229809
ENSG00000229833
ENSG00000232112
ENSG00000235098
ENSG00000235194
ENSG00000237765
ENSG00000240694
ENSG00000241058
ENSG00000241973
ENSG00000242732
ENSG00000243279
ENSG00000243943
ENSG00000243955
ENSG00000248144
ENSG00000248485
ENSG00000248487
ENSG00000251247
ENSG00000258429
ENSG00000262814
ENSG00000263956
ENSG00000273749
ENSG00000273899
ENSG00000275111

## Sheet: Melanoma
ENSG00000005007
ENSG00000005844
ENSG00000006634
ENSG00000007341
ENSG00000008128
ENSG00000011105
ENSG00000033030
ENSG00000038427
ENSG00000056050
ENSG00000061273
ENSG00000061936
ENSG00000066230
ENSG00000069399
ENSG00000070540
ENSG00000074356
ENSG00000075413
ENSG00000075856
ENSG00000076003
ENSG00000076248
ENSG00000077150
ENSG00000077514
ENSG00000080845
ENSG00000082068
ENSG00000084731
ENSG00000085840
ENSG00000089012
ENSG00000090776
ENSG00000091127
ENSG00000091651
ENSG00000091879
ENSG00000096401
ENSG00000101361
ENSG00000101400
ENSG00000101624
ENSG00000101745
ENSG00000101773
ENSG00000102158
ENSG00000104738
ENSG00000106333
ENSG00000106344
ENSG00000106462
ENSG00000107371
ENSG00000107742
ENSG00000108604
ENSG00000109103
ENSG00000109920
ENSG00000109929
ENSG00000110448
ENSG00000110851
ENSG00000110876
ENSG00000111596
ENSG00000111602
ENSG00000111786
ENSG00000112079
ENSG00000112081
ENSG00000112118
ENSG00000112130
ENSG00000112559
ENSG00000113387
ENSG00000114942
ENSG00000115457
ENSG00000115523
ENSG00000115866
ENSG00000115942
ENSG00000116141
ENSG00000116350
ENSG00000116824
ENSG00000117215
ENSG00000120334
ENSG00000121211
ENSG00000122026
ENSG00000122786
ENSG00000123485
ENSG00000123810
ENSG00000124641
ENSG00000124784
ENSG00000125351
ENSG00000126264
ENSG00000126368
ENSG00000126860
ENSG00000127452
ENSG00000127663
ENSG00000127955
ENSG00000128596
ENSG00000129351
ENSG00000130414
ENSG00000130517
ENSG00000130826
ENSG00000131203
ENSG00000131634
ENSG00000131845
ENSG00000132382
ENSG00000132436
ENSG00000132563
ENSG00000132780
ENSG00000133997
ENSG00000134202
ENSG00000134690
ENSG00000135185
ENSG00000135457
ENSG00000135829
ENSG00000136159
ENSG00000136982
ENSG00000137078
ENSG00000137338
ENSG00000139173
ENSG00000139193
ENSG00000139372
ENSG00000139651
ENSG00000140262
ENSG00000140451
ENSG00000140534
ENSG00000143179
ENSG00000143228
ENSG00000143727
ENSG00000144354
ENSG00000145506
ENSG00000145604
ENSG00000146918
ENSG00000147027
ENSG00000147443
ENSG00000151353
ENSG00000151364
ENSG00000152558
ENSG00000153046
ENSG00000154102
ENSG00000154889
ENSG00000155755
ENSG00000156171
ENSG00000157456
ENSG00000158201
ENSG00000158480
ENSG00000160298
ENSG00000160679
ENSG00000161021
ENSG00000161405
ENSG00000162458
ENSG00000162512
ENSG00000162521
ENSG00000162551
ENSG00000162552
ENSG00000162739
ENSG00000162972
ENSG00000163154
ENSG00000164008
ENSG00000164104
ENSG00000164162
ENSG00000164167
ENSG00000165480
ENSG00000166164
ENSG00000166398
ENSG00000166526
ENSG00000167173
ENSG00000167766
ENSG00000168906
ENSG00000170855
ENSG00000171119
ENSG00000171552
ENSG00000172171
ENSG00000173207
ENSG00000173762
ENSG00000174371
ENSG00000175274
ENSG00000175538
ENSG00000175768
ENSG00000176261
ENSG00000176619
ENSG00000176834
ENSG00000177084
ENSG00000178401
ENSG00000178449
ENSG00000179051
ENSG00000179388
ENSG00000181555
ENSG00000182866
ENSG00000183735
ENSG00000185246
ENSG00000185480
ENSG00000185798
ENSG00000186141
ENSG00000186185
ENSG00000186810
ENSG00000187699
ENSG00000188257
ENSG00000189266
ENSG00000196757
ENSG00000197343
ENSG00000197471
ENSG00000197841
ENSG00000197894
ENSG00000198093
ENSG00000198131
ENSG00000198464
ENSG00000198682
ENSG00000198851
ENSG00000198912
ENSG00000204104
ENSG00000204344
ENSG00000204519
ENSG00000204632
ENSG00000205364
ENSG00000231925
ENSG00000234745
ENSG00000253250
ENSG00000269343

## Sheet: Ovarian cancer
ENSG00000004468
ENSG00000004700
ENSG00000005187
ENSG00000006451
ENSG00000006652
ENSG00000007341
ENSG00000010017
ENSG00000010030
ENSG00000011028
ENSG00000013375
ENSG00000013392
ENSG00000017797
ENSG00000024048
ENSG00000024422
ENSG00000026751
ENSG00000029993
ENSG00000031691
ENSG00000043143
ENSG00000046653
ENSG00000049618
ENSG00000050393
ENSG00000054611
ENSG00000055044
ENSG00000056050
ENSG00000060237
ENSG00000060339
ENSG00000064012
ENSG00000064995
ENSG00000065029
ENSG00000065135
ENSG00000065548
ENSG00000066044
ENSG00000068024
ENSG00000068654
ENSG00000068724
ENSG00000070081
ENSG00000070404
ENSG00000070614
ENSG00000071242
ENSG00000071539
ENSG00000072954
ENSG00000073803
ENSG00000076513
ENSG00000077152
ENSG00000078081
ENSG00000079134
ENSG00000079819
ENSG00000080802
ENSG00000081026
ENSG00000081791
ENSG00000086061
ENSG00000086102
ENSG00000087460
ENSG00000087502
ENSG00000087842
ENSG00000088280
ENSG00000090006
ENSG00000090020
ENSG00000090372
ENSG00000091164
ENSG00000091651
ENSG00000092199
ENSG00000093072
ENSG00000096384
ENSG00000096654
ENSG00000099331
ENSG00000100031
ENSG00000100084
ENSG00000100234
ENSG00000100336
ENSG00000100387
ENSG00000100575
ENSG00000100577
ENSG00000100612
ENSG00000100804
ENSG00000100888
ENSG00000100902
ENSG00000100908
ENSG00000101441
ENSG00000101557
ENSG00000101935
ENSG00000102316
ENSG00000102547
ENSG00000102804
ENSG00000103335
ENSG00000104290
ENSG00000104427
ENSG00000104472
ENSG00000104522
ENSG00000104881
ENSG00000104889
ENSG00000105173
ENSG00000105245
ENSG00000105409
ENSG00000105583
ENSG00000105643
ENSG00000105750
ENSG00000106028
ENSG00000106144
ENSG00000106537
ENSG00000106588
ENSG00000106809
ENSG00000107175
ENSG00000107731
ENSG00000107742
ENSG00000107957
ENSG00000108064
ENSG00000108306
ENSG00000108557
ENSG00000108666
ENSG00000109881
ENSG00000110200
ENSG00000110442
ENSG00000110958
ENSG00000111145
ENSG00000111196
ENSG00000111199
ENSG00000111237
ENSG00000111319
ENSG00000111801
ENSG00000111802
ENSG00000111817
ENSG00000112081
ENSG00000112146
ENSG00000112242
ENSG00000112294
ENSG00000112304
ENSG00000112308
ENSG00000112312
ENSG00000112343
ENSG00000112584
ENSG00000112651
ENSG00000112812
ENSG00000113369
ENSG00000113460
ENSG00000114446
ENSG00000114554
ENSG00000114646
ENSG00000114686
ENSG00000114771
ENSG00000115241
ENSG00000115363
ENSG00000115415
ENSG00000115652
ENSG00000115977
ENSG00000116030
ENSG00000116106
ENSG00000116161
ENSG00000116299
ENSG00000116455
ENSG00000116663
ENSG00000116729
ENSG00000116752
ENSG00000116824
ENSG00000116898
ENSG00000117228
ENSG00000117407
ENSG00000117899
ENSG00000118898
ENSG00000119888
ENSG00000120159
ENSG00000120334
ENSG00000120708
ENSG00000121931
ENSG00000121966
ENSG00000122692
ENSG00000123179
ENSG00000123352
ENSG00000123415
ENSG00000124102
ENSG00000124134
ENSG00000124532
ENSG00000124570
ENSG00000124613
ENSG00000124733
ENSG00000124802
ENSG00000125798
ENSG00000125878
ENSG00000126106
ENSG00000126246
ENSG00000126705
ENSG00000127922
ENSG00000128011
ENSG00000128050
ENSG00000128694
ENSG00000128699
ENSG00000128789
ENSG00000130244
ENSG00000130520
ENSG00000130540
ENSG00000130770
ENSG00000130811
ENSG00000131203
ENSG00000131871
ENSG00000131876
ENSG00000131979
ENSG00000132434
ENSG00000132793
ENSG00000132965
ENSG00000133665
ENSG00000133800
ENSG00000133943
ENSG00000134049
ENSG00000134240
ENSG00000134248
ENSG00000134250
ENSG00000134480
ENSG00000134531
ENSG00000134697
ENSG00000134779
ENSG00000134825
ENSG00000135316
ENSG00000135441
ENSG00000135480
ENSG00000135605
ENSG00000135631
ENSG00000135698
ENSG00000136141
ENSG00000136144
ENSG00000136152
ENSG00000136193
ENSG00000136527
ENSG00000136840
ENSG00000136997
ENSG00000137055
ENSG00000137073
ENSG00000137100
ENSG00000137133
ENSG00000137135
ENSG00000137168
ENSG00000137198
ENSG00000137210
ENSG00000137274
ENSG00000137312
ENSG00000137364
ENSG00000137513
ENSG00000137692
ENSG00000137802
ENSG00000137944
ENSG00000138131
ENSG00000138433
ENSG00000138496
ENSG00000138755
ENSG00000138867
ENSG00000139168
ENSG00000139266
ENSG00000139629
ENSG00000139687
ENSG00000139737
ENSG00000140057
ENSG00000140105
ENSG00000140367
ENSG00000140853
ENSG00000141076
ENSG00000141428
ENSG00000141738
ENSG00000141750
ENSG00000141959
ENSG00000142208
ENSG00000143013
ENSG00000143315
ENSG00000143321
ENSG00000143543
ENSG00000143549
ENSG00000143793
ENSG00000143816
ENSG00000144554
ENSG00000145220
ENSG00000145247
ENSG00000145604
ENSG00000145979
ENSG00000146109
ENSG00000146143
ENSG00000146433
ENSG00000146457
ENSG00000146707
ENSG00000146828
ENSG00000147003
ENSG00000147400
ENSG00000147535
ENSG00000148303
ENSG00000149131
ENSG00000149639
ENSG00000150316
ENSG00000151012
ENSG00000151327
ENSG00000151332
ENSG00000151364
ENSG00000151846
ENSG00000152240
ENSG00000152377
ENSG00000152409
ENSG00000152457
ENSG00000152467
ENSG00000153044
ENSG00000154451
ENSG00000156030
ENSG00000156234
ENSG00000156411
ENSG00000156603
ENSG00000157181
ENSG00000157227
ENSG00000157985
ENSG00000158158
ENSG00000158195
ENSG00000158417
ENSG00000158528
ENSG00000158669
ENSG00000159147
ENSG00000159346
ENSG00000160161
ENSG00000160352
ENSG00000161395
ENSG00000162341
ENSG00000162654
ENSG00000162755
ENSG00000162817
ENSG00000162849
ENSG00000162910
ENSG00000163002
ENSG00000163156
ENSG00000163344
ENSG00000163412
ENSG00000163584
ENSG00000163923
ENSG00000164237
ENSG00000164535
ENSG00000164574
ENSG00000164715
ENSG00000164808
ENSG00000164898
ENSG00000164951
ENSG00000165102
ENSG00000165424
ENSG00000165533
ENSG00000165591
ENSG00000165819
ENSG00000165912
ENSG00000165915
ENSG00000165949
ENSG00000166123
ENSG00000166482
ENSG00000166848
ENSG00000167088
ENSG00000167123
ENSG00000167528
ENSG00000167554
ENSG00000167766
ENSG00000167925
ENSG00000168062
ENSG00000168092
ENSG00000168394
ENSG00000168496
ENSG00000168517
ENSG00000168653
ENSG00000168781
ENSG00000168904
ENSG00000169021
ENSG00000169131
ENSG00000169188
ENSG00000169245
ENSG00000169248
ENSG00000169727
ENSG00000169895
ENSG00000170214
ENSG00000170390
ENSG00000170477
ENSG00000170775
ENSG00000170837
ENSG00000171150
ENSG00000171223
ENSG00000171243
ENSG00000171469
ENSG00000171517
ENSG00000171735
ENSG00000171812
ENSG00000172183
ENSG00000172687
ENSG00000172985
ENSG00000173548
ENSG00000173599
ENSG00000173744
ENSG00000174004
ENSG00000174032
ENSG00000175354
ENSG00000175536
ENSG00000175662
ENSG00000175768
ENSG00000176182
ENSG00000176973
ENSG00000177034
ENSG00000177469
ENSG00000177575
ENSG00000177706
ENSG00000178096
ENSG00000178301
ENSG00000178896
ENSG00000179021
ENSG00000179085
ENSG00000179218
ENSG00000180992
ENSG00000180998
ENSG00000181467
ENSG00000181896
ENSG00000181924
ENSG00000181991
ENSG00000182004
ENSG00000182141
ENSG00000182287
ENSG00000182512
ENSG00000182742
ENSG00000183048
ENSG00000183155
ENSG00000183160
ENSG00000183401
ENSG00000183421
ENSG00000183828
ENSG00000184154
ENSG00000184635
ENSG00000184985
ENSG00000185127
ENSG00000185246
ENSG00000185274
ENSG00000185651
ENSG00000186007
ENSG00000186603
ENSG00000186787
ENSG00000187123
ENSG00000187522
ENSG00000187630
ENSG00000188321
ENSG00000188404
ENSG00000188921
ENSG00000189129
ENSG00000189143
ENSG00000189159
ENSG00000196284
ENSG00000196459
ENSG00000196507
ENSG00000196535
ENSG00000196576
ENSG00000196812
ENSG00000196850
ENSG00000196935
ENSG00000196961
ENSG00000196975
ENSG00000197013
ENSG00000197093
ENSG00000197111
ENSG00000197134
ENSG00000197170
ENSG00000197279
ENSG00000197380
ENSG00000197405
ENSG00000197451
ENSG00000197579
ENSG00000197780
ENSG00000197961
ENSG00000198130
ENSG00000198157
ENSG00000198162
ENSG00000198218
ENSG00000198355
ENSG00000198420
ENSG00000198521
ENSG00000198759
ENSG00000198833
ENSG00000198860
ENSG00000198874
ENSG00000198876
ENSG00000198886
ENSG00000198961
ENSG00000203667
ENSG00000203950
ENSG00000203952
ENSG00000204220
ENSG00000204304
ENSG00000204308
ENSG00000204315
ENSG00000204390
ENSG00000204576
ENSG00000204983
ENSG00000205309
ENSG00000205981
ENSG00000206503
ENSG00000211450
ENSG00000213079
ENSG00000213859
ENSG00000213886
ENSG00000214050
ENSG00000215187
ENSG00000215271
ENSG00000225921
ENSG00000230989
ENSG00000240184
ENSG00000240344
ENSG00000241106
ENSG00000243317
ENSG00000247746
ENSG00000253797
ENSG00000256053
ENSG00000256771
ENSG00000258227
ENSG00000273045

[truncated: 7 more sheets: Pancreatic cancer, prostate cancer, Renal cancer, Stomach cancer, Testis cancer, Thyroid cancer, Urothelial cancer]
